# Supplementary material for: Prediction and functional analysis of the sweet orange protein-protein interaction network
Source: BMC Plant Biol. 2014 Aug 5;14:213. doi: 10.1186/s12870-014-0213-7 (PMC4236729; doi:10.1186/s12870-014-0213-7)
Supplement: Additional file 1: — The predicted 159 protein complexes in sweet orange, using best hits of sequence alignments from yeast complexes. [file s12870-014-0213-7-S1.xls]

## Sheet: 工作表1
Protein A	Protein B	Complex name1	Complex name2
orange1.1t03691.1	orange1.1t03691.1	Complex 434
Cs2g26660.2	Cs4g17290.1	19/22S regulator
Cs2g26660.2	Cs8g02800.2	19/22S regulator
Cs2g26660.2	Cs1g18620.1	19/22S regulator
Cs2g26660.2	Cs2g26720.1	19/22S regulator
Cs2g26660.2	Cs2g26660.1	19/22S regulator
Cs2g26660.2	Cs5g34570.1	19/22S regulator
Cs2g26660.2	Cs7g03160.2	19/22S regulator
Cs2g26660.2	Cs3g25280.1	19/22S regulator
Cs2g26660.2	Cs6g07870.2	19/22S regulator
Cs2g26660.2	Cs5g34570.2	19/22S regulator
Cs2g26660.2	Cs7g03160.1	19/22S regulator
Cs2g26660.2	Cs8g02460.1	19/22S regulator
Cs2g26660.2	Cs1g16450.1	19/22S regulator
Cs2g26660.2	Cs1g08770.1	19/22S regulator
Cs2g26660.2	orange1.1t02767.2	19/22S regulator
Cs2g26660.2	Cs3g14380.1	19/22S regulator
Cs2g26660.2	Cs1g04690.2	19/22S regulator
Cs2g26660.2	Cs3g08660.1	19/22S regulator
Cs2g26660.2	Cs8g02800.3	19/22S regulator
Cs2g26660.2	Cs8g02800.1	19/22S regulator
Cs2g26660.2	Cs3g14380.2	19/22S regulator
Cs2g26660.2	orange1.1t02767.3	19/22S regulator
Cs2g26660.2	Cs9g15630.2	19/22S regulator
Cs2g26660.2	Cs6g07870.4	19/22S regulator
Cs2g26660.2	Cs1g18620.2	19/22S regulator
Cs2g26660.2	Cs5g06820.1	19/22S regulator
Cs2g26660.2	Cs2g26660.2	19/22S regulator
Cs2g26660.2	orange1.1t03287.3	19/22S regulator
Cs2g26660.2	Cs5g34570.3	19/22S regulator
Cs2g26660.2	Cs5g01930.2	19/22S regulator
Cs2g26660.2	Cs3g23770.1	19/22S regulator
Cs2g26660.2	Cs6g07870.3	19/22S regulator
Cs2g26660.2	Cs3g14360.1	19/22S regulator
Cs2g26660.2	Cs1g25620.1	19/22S regulator
Cs2g26660.2	orange1.1t02767.5	19/22S regulator
Cs2g26660.2	orange1.1t02767.1	19/22S regulator
Cs2g26660.2	Cs3g25280.2	19/22S regulator
Cs2g26660.2	Cs6g07870.1	19/22S regulator
Cs2g26660.2	orange1.1t04312.1	19/22S regulator
Cs2g26660.2	orange1.1t03287.1	19/22S regulator
Cs2g26660.2	Cs4g04180.1	19/22S regulator
Cs2g26660.2	Cs8g02800.4	19/22S regulator
Cs2g26660.2	Cs1g08770.2	19/22S regulator
Cs2g26660.2	Cs5g01930.1	19/22S regulator
Cs2g26660.2	Cs1g11850.1	19/22S regulator
Cs2g26660.2	Cs1g04690.1	19/22S regulator
orange1.1t04112.1	orange1.1t00307.1	19/22S regulator
orange1.1t04112.1	Cs7g31440.1	19/22S regulator
orange1.1t04112.1	orange1.1t00307.2	19/22S regulator
orange1.1t04112.1	Cs7g31440.3	19/22S regulator
Cs1g08770.2	orange1.1t02767.3	19/22S regulator
Cs1g08770.2	Cs4g17290.1	19/22S regulator
Cs1g08770.2	Cs8g02800.2	19/22S regulator
Cs1g08770.2	Cs1g18620.1	19/22S regulator
Cs1g08770.2	Cs2g26660.1	19/22S regulator
Cs1g08770.2	Cs6g07870.4	19/22S regulator
Cs1g08770.2	Cs5g34570.1	19/22S regulator
Cs1g08770.2	Cs3g25280.1	19/22S regulator
Cs1g08770.2	Cs1g18620.2	19/22S regulator
Cs1g08770.2	Cs5g06820.1	19/22S regulator
Cs1g08770.2	orange1.1t03287.3	19/22S regulator
Cs1g08770.2	Cs5g34570.3	19/22S regulator
Cs1g08770.2	Cs5g01930.2	19/22S regulator
Cs1g08770.2	Cs3g23770.1	19/22S regulator
Cs1g08770.2	Cs6g07870.3	19/22S regulator
Cs1g08770.2	Cs3g14360.1	19/22S regulator
Cs1g08770.2	Cs6g07870.2	19/22S regulator
Cs1g08770.2	Cs5g34570.2	19/22S regulator
Cs1g08770.2	Cs1g25620.1	19/22S regulator
Cs1g08770.2	Cs3g14380.3	19/22S regulator
Cs1g08770.2	orange1.1t02767.5	19/22S regulator
Cs1g08770.2	Cs8g02460.1	19/22S regulator
Cs1g08770.2	Cs1g16450.1	19/22S regulator
Cs1g08770.2	orange1.1t02767.1	19/22S regulator
Cs1g08770.2	Cs3g25280.2	19/22S regulator
Cs1g08770.2	orange1.1t02767.2	19/22S regulator
Cs1g08770.2	Cs6g07870.1	19/22S regulator
Cs1g08770.2	Cs3g14380.1	19/22S regulator
Cs1g08770.2	orange1.1t03287.1	19/22S regulator
Cs1g08770.2	Cs4g04180.1	19/22S regulator
Cs1g08770.2	Cs1g04690.2	19/22S regulator
Cs1g08770.2	Cs8g02800.4	19/22S regulator
Cs1g08770.2	Cs3g08660.1	19/22S regulator
Cs1g08770.2	Cs8g02800.3	19/22S regulator
Cs1g08770.2	Cs5g01930.1	19/22S regulator
Cs1g08770.2	Cs8g02800.1	19/22S regulator
Cs1g08770.2	Cs3g14380.2	19/22S regulator
Cs1g08770.2	Cs1g04690.1	19/22S regulator
Cs9g15630.2	Cs2g26660.1	19/22S regulator
Cs3g14360.1	orange1.1t02767.3	19/22S regulator
Cs3g14360.1	Cs4g17290.1	19/22S regulator
Cs3g14360.1	Cs8g02800.2	19/22S regulator
Cs3g14360.1	Cs1g18620.1	19/22S regulator
Cs3g14360.1	Cs2g26660.1	19/22S regulator
Cs3g14360.1	Cs6g07870.4	19/22S regulator
Cs3g14360.1	Cs5g34570.1	19/22S regulator
Cs3g14360.1	Cs7g03160.2	19/22S regulator
Cs3g14360.1	Cs3g25280.1	19/22S regulator
Cs3g14360.1	Cs1g18620.2	19/22S regulator
Cs3g14360.1	Cs5g06820.1	19/22S regulator
Cs3g14360.1	orange1.1t03287.3	19/22S regulator
Cs3g14360.1	Cs5g34570.3	19/22S regulator
Cs3g14360.1	Cs5g01930.2	19/22S regulator
Cs3g14360.1	Cs3g23770.1	19/22S regulator
Cs3g14360.1	Cs6g07870.3	19/22S regulator
Cs3g14360.1	Cs3g14360.1	19/22S regulator
Cs3g14360.1	Cs6g07870.2	19/22S regulator
Cs3g14360.1	Cs1g25620.1	19/22S regulator
Cs3g14360.1	Cs5g34570.2	19/22S regulator
Cs3g14360.1	orange1.1t02767.5	19/22S regulator
Cs3g14360.1	Cs7g03160.1	19/22S regulator
Cs3g14360.1	Cs8g02460.1	19/22S regulator
Cs3g14360.1	Cs1g16450.1	19/22S regulator
Cs3g14360.1	orange1.1t02767.1	19/22S regulator
Cs3g14360.1	Cs3g25280.2	19/22S regulator
Cs3g14360.1	Cs1g08770.1	19/22S regulator
Cs3g14360.1	orange1.1t02767.2	19/22S regulator
Cs3g14360.1	Cs6g07870.1	19/22S regulator
Cs3g14360.1	Cs3g14380.1	19/22S regulator
Cs3g14360.1	orange1.1t03287.1	19/22S regulator
Cs3g14360.1	Cs4g04180.1	19/22S regulator
Cs3g14360.1	Cs1g04690.2	19/22S regulator
Cs3g14360.1	Cs8g02800.4	19/22S regulator
Cs3g14360.1	Cs3g08660.1	19/22S regulator
Cs3g14360.1	Cs8g02800.3	19/22S regulator
Cs3g14360.1	Cs5g01930.1	19/22S regulator
Cs3g14360.1	Cs8g02800.1	19/22S regulator
Cs3g14360.1	Cs1g04690.1	19/22S regulator
Cs1g25620.1	Cs4g17290.1	19/22S regulator
Cs1g25620.1	Cs1g18620.1	19/22S regulator
Cs1g25620.1	Cs2g26660.1	19/22S regulator
Cs1g25620.1	Cs5g34570.1	19/22S regulator
Cs1g25620.1	Cs7g03160.2	19/22S regulator
Cs1g25620.1	Cs3g25280.1	19/22S regulator
Cs1g25620.1	Cs6g07870.2	19/22S regulator
Cs1g25620.1	Cs5g34570.2	19/22S regulator
Cs1g25620.1	Cs7g03160.1	19/22S regulator
Cs1g25620.1	Cs8g02460.1	19/22S regulator
Cs1g25620.1	Cs1g16450.1	19/22S regulator
Cs1g25620.1	Cs1g08770.1	19/22S regulator
Cs1g25620.1	orange1.1t02767.2	19/22S regulator
Cs1g25620.1	Cs1g04690.2	19/22S regulator
Cs1g25620.1	Cs3g08660.1	19/22S regulator
Cs1g25620.1	Cs3g14380.2	19/22S regulator
Cs1g25620.1	orange1.1t02767.3	19/22S regulator
Cs1g25620.1	Cs1g18620.2	19/22S regulator
Cs1g25620.1	Cs5g06820.1	19/22S regulator
Cs1g25620.1	orange1.1t03287.3	19/22S regulator
Cs1g25620.1	Cs5g34570.3	19/22S regulator
Cs1g25620.1	Cs5g01930.2	19/22S regulator
Cs1g25620.1	Cs3g23770.1	19/22S regulator
Cs1g25620.1	Cs6g07870.3	19/22S regulator
Cs1g25620.1	Cs3g14380.3	19/22S regulator
Cs1g25620.1	orange1.1t02767.5	19/22S regulator
Cs1g25620.1	orange1.1t02767.1	19/22S regulator
Cs1g25620.1	Cs3g25280.2	19/22S regulator
Cs1g25620.1	orange1.1t03287.1	19/22S regulator
Cs1g25620.1	Cs4g04180.1	19/22S regulator
Cs1g25620.1	Cs5g01930.1	19/22S regulator
Cs1g25620.1	Cs1g04690.1	19/22S regulator
Cs3g25280.1	orange1.1t02767.3	19/22S regulator
Cs3g25280.1	Cs4g17290.1	19/22S regulator
Cs3g25280.1	Cs8g02800.2	19/22S regulator
Cs3g25280.1	Cs1g18620.1	19/22S regulator
Cs3g25280.1	Cs2g26660.1	19/22S regulator
Cs3g25280.1	Cs6g07870.4	19/22S regulator
Cs3g25280.1	Cs5g34570.1	19/22S regulator
Cs3g25280.1	Cs7g03160.2	19/22S regulator
Cs3g25280.1	Cs3g25280.1	19/22S regulator
Cs3g25280.1	Cs1g18620.2	19/22S regulator
Cs3g25280.1	Cs5g06820.1	19/22S regulator
Cs3g25280.1	orange1.1t03287.3	19/22S regulator
Cs3g25280.1	Cs5g34570.3	19/22S regulator
Cs3g25280.1	Cs5g01930.2	19/22S regulator
Cs3g25280.1	Cs3g23770.1	19/22S regulator
Cs3g25280.1	Cs6g07870.3	19/22S regulator
Cs3g25280.1	Cs6g07870.2	19/22S regulator
Cs3g25280.1	Cs5g34570.2	19/22S regulator
Cs3g25280.1	Cs3g14380.3	19/22S regulator
Cs3g25280.1	orange1.1t02767.5	19/22S regulator
Cs3g25280.1	Cs7g03160.1	19/22S regulator
Cs3g25280.1	Cs8g02460.1	19/22S regulator
Cs3g25280.1	Cs1g16450.1	19/22S regulator
Cs3g25280.1	orange1.1t02767.1	19/22S regulator
Cs3g25280.1	Cs3g25280.2	19/22S regulator
Cs3g25280.1	Cs1g08770.1	19/22S regulator
Cs3g25280.1	orange1.1t02767.2	19/22S regulator
Cs3g25280.1	Cs6g07870.1	19/22S regulator
Cs3g25280.1	Cs3g14380.1	19/22S regulator
Cs3g25280.1	orange1.1t03287.1	19/22S regulator
Cs3g25280.1	Cs4g04180.1	19/22S regulator
Cs3g25280.1	Cs1g04690.2	19/22S regulator
Cs3g25280.1	Cs8g02800.4	19/22S regulator
Cs3g25280.1	Cs3g08660.1	19/22S regulator
Cs3g25280.1	Cs8g02800.3	19/22S regulator
Cs3g25280.1	Cs5g01930.1	19/22S regulator
Cs3g25280.1	Cs8g02800.1	19/22S regulator
Cs3g25280.1	Cs3g14380.2	19/22S regulator
Cs3g25280.1	Cs1g04690.1	19/22S regulator
Cs1g11850.1	Cs2g26660.1	19/22S regulator
orange1.1t02767.3	Cs4g17290.1	19/22S regulator
orange1.1t02767.3	Cs8g02800.2	19/22S regulator
orange1.1t02767.3	Cs1g18620.1	19/22S regulator
orange1.1t02767.3	Cs2g26660.1	19/22S regulator
orange1.1t02767.3	Cs6g07870.4	19/22S regulator
orange1.1t02767.3	Cs5g34570.1	19/22S regulator
orange1.1t02767.3	Cs7g03160.2	19/22S regulator
orange1.1t02767.3	Cs1g18620.2	19/22S regulator
orange1.1t02767.3	Cs5g06820.1	19/22S regulator
orange1.1t02767.3	orange1.1t03287.3	19/22S regulator
orange1.1t02767.3	Cs5g34570.3	19/22S regulator
orange1.1t02767.3	Cs5g01930.2	19/22S regulator
orange1.1t02767.3	Cs3g23770.1	19/22S regulator
orange1.1t02767.3	Cs6g07870.3	19/22S regulator
orange1.1t02767.3	Cs6g07870.2	19/22S regulator
orange1.1t02767.3	Cs5g34570.2	19/22S regulator
orange1.1t02767.3	Cs3g14380.3	19/22S regulator
orange1.1t02767.3	Cs7g03160.1	19/22S regulator
orange1.1t02767.3	Cs8g02460.1	19/22S regulator
orange1.1t02767.3	Cs3g25280.2	19/22S regulator
orange1.1t02767.3	Cs1g08770.1	19/22S regulator
orange1.1t02767.3	Cs6g07870.1	19/22S regulator
orange1.1t02767.3	Cs3g14380.1	19/22S regulator
orange1.1t02767.3	orange1.1t03287.1	19/22S regulator
orange1.1t02767.3	Cs4g04180.1	19/22S regulator
orange1.1t02767.3	Cs1g04690.2	19/22S regulator
orange1.1t02767.3	Cs8g02800.4	19/22S regulator
orange1.1t02767.3	Cs3g08660.1	19/22S regulator
orange1.1t02767.3	Cs8g02800.3	19/22S regulator
orange1.1t02767.3	Cs5g01930.1	19/22S regulator
orange1.1t02767.3	Cs8g02800.1	19/22S regulator
orange1.1t02767.3	Cs3g14380.2	19/22S regulator
orange1.1t02767.3	Cs1g04690.1	19/22S regulator
orange1.1t02767.1	Cs4g17290.1	19/22S regulator
orange1.1t02767.1	Cs8g02800.2	19/22S regulator
orange1.1t02767.1	Cs1g18620.1	19/22S regulator
orange1.1t02767.1	Cs2g26660.1	19/22S regulator
orange1.1t02767.1	Cs6g07870.4	19/22S regulator
orange1.1t02767.1	Cs5g34570.1	19/22S regulator
orange1.1t02767.1	Cs7g03160.2	19/22S regulator
orange1.1t02767.1	Cs1g18620.2	19/22S regulator
orange1.1t02767.1	Cs5g06820.1	19/22S regulator
orange1.1t02767.1	orange1.1t03287.3	19/22S regulator
orange1.1t02767.1	Cs5g34570.3	19/22S regulator
orange1.1t02767.1	Cs5g01930.2	19/22S regulator
orange1.1t02767.1	Cs3g23770.1	19/22S regulator
orange1.1t02767.1	Cs6g07870.3	19/22S regulator
orange1.1t02767.1	Cs6g07870.2	19/22S regulator
orange1.1t02767.1	Cs5g34570.2	19/22S regulator
orange1.1t02767.1	Cs3g14380.3	19/22S regulator
orange1.1t02767.1	Cs7g03160.1	19/22S regulator
orange1.1t02767.1	Cs8g02460.1	19/22S regulator
orange1.1t02767.1	Cs3g25280.2	19/22S regulator
orange1.1t02767.1	Cs1g08770.1	19/22S regulator
orange1.1t02767.1	Cs6g07870.1	19/22S regulator
orange1.1t02767.1	Cs3g14380.1	19/22S regulator
orange1.1t02767.1	orange1.1t03287.1	19/22S regulator
orange1.1t02767.1	Cs4g04180.1	19/22S regulator
orange1.1t02767.1	Cs1g04690.2	19/22S regulator
orange1.1t02767.1	Cs8g02800.4	19/22S regulator
orange1.1t02767.1	Cs3g08660.1	19/22S regulator
orange1.1t02767.1	Cs8g02800.3	19/22S regulator
orange1.1t02767.1	Cs5g01930.1	19/22S regulator
orange1.1t02767.1	Cs8g02800.1	19/22S regulator
orange1.1t02767.1	Cs3g14380.2	19/22S regulator
orange1.1t02767.1	Cs1g04690.1	19/22S regulator
Cs7g03160.2	Cs4g17290.1	19/22S regulator
Cs7g03160.2	Cs8g02800.2	19/22S regulator
Cs7g03160.2	Cs1g18620.1	19/22S regulator
Cs7g03160.2	Cs2g26660.1	19/22S regulator
Cs7g03160.2	Cs5g06820.1	19/22S regulator
Cs7g03160.2	orange1.1t03287.3	19/22S regulator
Cs7g03160.2	Cs5g34570.3	19/22S regulator
Cs7g03160.2	Cs3g23770.1	19/22S regulator
Cs7g03160.2	Cs6g07870.2	19/22S regulator
Cs7g03160.2	Cs5g34570.2	19/22S regulator
Cs7g03160.2	Cs8g02460.1	19/22S regulator
Cs7g03160.2	Cs1g16450.1	19/22S regulator
Cs7g03160.2	Cs1g08770.1	19/22S regulator
Cs7g03160.2	orange1.1t02767.2	19/22S regulator
Cs7g03160.2	Cs6g07870.1	19/22S regulator
Cs7g03160.2	Cs3g14380.1	19/22S regulator
Cs7g03160.2	orange1.1t03287.1	19/22S regulator
Cs7g03160.2	Cs4g04180.1	19/22S regulator
Cs7g03160.2	Cs3g08660.1	19/22S regulator
Cs7g03160.2	Cs8g02800.3	19/22S regulator
Cs7g03160.2	Cs8g02800.1	19/22S regulator
Cs6g07870.2	Cs4g17290.1	19/22S regulator
Cs6g07870.2	Cs8g02800.2	19/22S regulator
Cs6g07870.2	Cs1g18620.1	19/22S regulator
Cs6g07870.2	Cs5g34570.1	19/22S regulator
Cs6g07870.2	Cs1g18620.2	19/22S regulator
Cs6g07870.2	Cs5g06820.1	19/22S regulator
Cs6g07870.2	Cs5g34570.3	19/22S regulator
Cs6g07870.2	Cs5g01930.2	19/22S regulator
Cs6g07870.2	Cs3g23770.1	19/22S regulator
Cs6g07870.2	Cs5g34570.2	19/22S regulator
Cs6g07870.2	Cs3g14380.3	19/22S regulator
Cs6g07870.2	orange1.1t02767.5	19/22S regulator
Cs6g07870.2	Cs7g03160.1	19/22S regulator
Cs6g07870.2	Cs8g02460.1	19/22S regulator
Cs6g07870.2	Cs1g16450.1	19/22S regulator
Cs6g07870.2	Cs3g25280.2	19/22S regulator
Cs6g07870.2	orange1.1t02767.2	19/22S regulator
Cs6g07870.2	orange1.1t03287.1	19/22S regulator
Cs6g07870.2	Cs4g04180.1	19/22S regulator
Cs6g07870.2	Cs1g04690.2	19/22S regulator
Cs6g07870.2	Cs8g02800.4	19/22S regulator
Cs6g07870.2	Cs3g08660.1	19/22S regulator
Cs6g07870.2	Cs8g02800.3	19/22S regulator
Cs6g07870.2	Cs5g01930.1	19/22S regulator
Cs6g07870.2	Cs8g02800.1	19/22S regulator
Cs6g07870.2	Cs3g14380.2	19/22S regulator
Cs6g07870.2	Cs1g04690.1	19/22S regulator
orange1.1t04312.1	Cs2g26660.1	19/22S regulator
orange1.1t04312.1	orange1.1t03287.3	19/22S regulator
orange1.1t04312.1	orange1.1t03287.1	19/22S regulator
Cs8g02800.4	Cs4g17290.1	19/22S regulator
Cs8g02800.4	Cs1g18620.1	19/22S regulator
Cs8g02800.4	Cs2g26660.1	19/22S regulator
Cs8g02800.4	Cs5g34570.1	19/22S regulator
Cs8g02800.4	Cs5g34570.2	19/22S regulator
Cs8g02800.4	Cs7g03160.1	19/22S regulator
Cs8g02800.4	Cs8g02460.1	19/22S regulator
Cs8g02800.4	Cs1g16450.1	19/22S regulator
Cs8g02800.4	Cs1g08770.1	19/22S regulator
Cs8g02800.4	orange1.1t02767.2	19/22S regulator
Cs8g02800.4	Cs1g04690.2	19/22S regulator
Cs8g02800.4	Cs3g08660.1	19/22S regulator
Cs8g02800.4	Cs3g14380.2	19/22S regulator
Cs8g02800.4	Cs6g07870.4	19/22S regulator
Cs8g02800.4	Cs1g18620.2	19/22S regulator
Cs8g02800.4	Cs5g06820.1	19/22S regulator
Cs8g02800.4	orange1.1t03287.3	19/22S regulator
Cs8g02800.4	Cs5g34570.3	19/22S regulator
Cs8g02800.4	Cs5g01930.2	19/22S regulator
Cs8g02800.4	Cs3g23770.1	19/22S regulator
Cs8g02800.4	Cs6g07870.3	19/22S regulator
Cs8g02800.4	Cs3g14380.3	19/22S regulator
Cs8g02800.4	orange1.1t02767.5	19/22S regulator
Cs8g02800.4	Cs3g25280.2	19/22S regulator
Cs8g02800.4	Cs6g07870.1	19/22S regulator
Cs8g02800.4	orange1.1t03287.1	19/22S regulator
Cs8g02800.4	Cs4g04180.1	19/22S regulator
Cs8g02800.4	Cs5g01930.1	19/22S regulator
Cs8g02800.4	Cs1g04690.1	19/22S regulator
orange1.1t02767.5	Cs4g17290.1	19/22S regulator
orange1.1t02767.5	Cs1g18620.1	19/22S regulator
orange1.1t02767.5	Cs2g26660.1	19/22S regulator
orange1.1t02767.5	Cs6g07870.4	19/22S regulator
orange1.1t02767.5	Cs5g34570.1	19/22S regulator
orange1.1t02767.5	Cs1g18620.2	19/22S regulator
orange1.1t02767.5	Cs5g06820.1	19/22S regulator
orange1.1t02767.5	orange1.1t03287.3	19/22S regulator
orange1.1t02767.5	Cs5g34570.3	19/22S regulator
orange1.1t02767.5	Cs5g01930.2	19/22S regulator
orange1.1t02767.5	Cs3g23770.1	19/22S regulator
orange1.1t02767.5	Cs6g07870.3	19/22S regulator
orange1.1t02767.5	Cs5g34570.2	19/22S regulator
orange1.1t02767.5	Cs3g14380.3	19/22S regulator
orange1.1t02767.5	Cs8g02460.1	19/22S regulator
orange1.1t02767.5	Cs3g25280.2	19/22S regulator
orange1.1t02767.5	Cs1g08770.1	19/22S regulator
orange1.1t02767.5	Cs6g07870.1	19/22S regulator
orange1.1t02767.5	Cs3g14380.1	19/22S regulator
orange1.1t02767.5	orange1.1t03287.1	19/22S regulator
orange1.1t02767.5	Cs4g04180.1	19/22S regulator
orange1.1t02767.5	Cs1g04690.2	19/22S regulator
orange1.1t02767.5	Cs3g08660.1	19/22S regulator
orange1.1t02767.5	Cs5g01930.1	19/22S regulator
orange1.1t02767.5	Cs8g02800.1	19/22S regulator
orange1.1t02767.5	Cs3g14380.2	19/22S regulator
orange1.1t02767.5	Cs1g04690.1	19/22S regulator
Cs4g17290.1	Cs4g17290.1	19/22S regulator
Cs4g17290.1	Cs8g02800.2	19/22S regulator
Cs4g17290.1	Cs1g18620.1	19/22S regulator
Cs4g17290.1	Cs2g26660.1	19/22S regulator
Cs4g17290.1	Cs6g07870.4	19/22S regulator
Cs4g17290.1	Cs5g34570.1	19/22S regulator
Cs4g17290.1	Cs1g18620.2	19/22S regulator
Cs4g17290.1	Cs5g06820.1	19/22S regulator
Cs4g17290.1	orange1.1t03287.3	19/22S regulator
Cs4g17290.1	Cs5g34570.3	19/22S regulator
Cs4g17290.1	Cs5g01930.2	19/22S regulator
Cs4g17290.1	Cs3g23770.1	19/22S regulator
Cs4g17290.1	Cs6g07870.3	19/22S regulator
Cs4g17290.1	Cs5g34570.2	19/22S regulator
Cs4g17290.1	Cs3g14380.3	19/22S regulator
Cs4g17290.1	Cs7g03160.1	19/22S regulator
Cs4g17290.1	Cs8g02460.1	19/22S regulator
Cs4g17290.1	Cs1g16450.1	19/22S regulator
Cs4g17290.1	Cs3g25280.2	19/22S regulator
Cs4g17290.1	Cs1g08770.1	19/22S regulator
Cs4g17290.1	orange1.1t02767.2	19/22S regulator
Cs4g17290.1	Cs3g14380.1	19/22S regulator
Cs4g17290.1	orange1.1t03287.1	19/22S regulator
Cs4g17290.1	Cs4g04180.1	19/22S regulator
Cs4g17290.1	Cs1g04690.2	19/22S regulator
Cs4g17290.1	Cs3g08660.1	19/22S regulator
Cs4g17290.1	Cs8g02800.3	19/22S regulator
Cs4g17290.1	Cs5g01930.1	19/22S regulator
Cs4g17290.1	Cs8g02800.1	19/22S regulator
Cs4g17290.1	Cs3g14380.2	19/22S regulator
Cs4g17290.1	Cs1g04690.1	19/22S regulator
Cs6g07870.4	Cs8g02800.2	19/22S regulator
Cs6g07870.4	Cs1g18620.1	19/22S regulator
Cs6g07870.4	Cs2g26660.1	19/22S regulator
Cs6g07870.4	Cs5g34570.1	19/22S regulator
Cs6g07870.4	Cs1g18620.2	19/22S regulator
Cs6g07870.4	Cs5g06820.1	19/22S regulator
Cs6g07870.4	orange1.1t03287.3	19/22S regulator
Cs6g07870.4	Cs5g34570.3	19/22S regulator
Cs6g07870.4	Cs3g23770.1	19/22S regulator
Cs6g07870.4	Cs5g34570.2	19/22S regulator
Cs6g07870.4	Cs3g14380.3	19/22S regulator
Cs6g07870.4	Cs8g02460.1	19/22S regulator
Cs6g07870.4	Cs1g16450.1	19/22S regulator
Cs6g07870.4	Cs1g08770.1	19/22S regulator
Cs6g07870.4	orange1.1t02767.2	19/22S regulator
Cs6g07870.4	orange1.1t03287.1	19/22S regulator
Cs6g07870.4	Cs4g04180.1	19/22S regulator
Cs6g07870.4	Cs1g04690.2	19/22S regulator
Cs6g07870.4	Cs3g08660.1	19/22S regulator
Cs6g07870.4	Cs8g02800.3	19/22S regulator
Cs6g07870.4	Cs5g01930.1	19/22S regulator
Cs6g07870.4	Cs8g02800.1	19/22S regulator
Cs6g07870.4	Cs3g14380.2	19/22S regulator
Cs6g07870.4	Cs1g04690.1	19/22S regulator
Cs1g18620.2	Cs8g02800.2	19/22S regulator
Cs1g18620.2	Cs2g26660.1	19/22S regulator
Cs1g18620.2	Cs5g34570.1	19/22S regulator
Cs1g18620.2	Cs5g06820.1	19/22S regulator
Cs1g18620.2	orange1.1t03287.3	19/22S regulator
Cs1g18620.2	Cs5g34570.3	19/22S regulator
Cs1g18620.2	Cs5g01930.2	19/22S regulator
Cs1g18620.2	Cs3g23770.1	19/22S regulator
Cs1g18620.2	Cs6g07870.3	19/22S regulator
Cs1g18620.2	Cs5g34570.2	19/22S regulator
Cs1g18620.2	Cs3g14380.3	19/22S regulator
Cs1g18620.2	Cs8g02460.1	19/22S regulator
Cs1g18620.2	Cs1g16450.1	19/22S regulator
Cs1g18620.2	Cs3g25280.2	19/22S regulator
Cs1g18620.2	Cs1g08770.1	19/22S regulator
Cs1g18620.2	orange1.1t02767.2	19/22S regulator
Cs1g18620.2	Cs6g07870.1	19/22S regulator
Cs1g18620.2	Cs3g14380.1	19/22S regulator
Cs1g18620.2	orange1.1t03287.1	19/22S regulator
Cs1g18620.2	Cs4g04180.1	19/22S regulator
Cs1g18620.2	Cs1g04690.2	19/22S regulator
Cs1g18620.2	Cs3g08660.1	19/22S regulator
Cs1g18620.2	Cs8g02800.3	19/22S regulator
Cs1g18620.2	Cs5g01930.1	19/22S regulator
Cs1g18620.2	Cs8g02800.1	19/22S regulator
Cs1g18620.2	Cs3g14380.2	19/22S regulator
Cs1g18620.2	Cs1g04690.1	19/22S regulator
Cs2g24820.1	orange1.1t00307.1	19/22S regulator
Cs2g24820.1	orange1.1t00307.2	19/22S regulator
Cs2g24820.1	Cs2g28980.1	19/22S regulator
Cs2g24820.1	Cs2g24820.1	19/22S regulator
Cs2g24820.1	Cs4g07520.1	19/22S regulator
Cs8g02800.2	Cs1g18620.1	19/22S regulator
Cs8g02800.2	Cs2g26660.1	19/22S regulator
Cs8g02800.2	Cs5g34570.1	19/22S regulator
Cs8g02800.2	Cs5g34570.2	19/22S regulator
Cs8g02800.2	Cs7g03160.1	19/22S regulator
Cs8g02800.2	Cs8g02460.1	19/22S regulator
Cs8g02800.2	Cs1g16450.1	19/22S regulator
Cs8g02800.2	Cs1g08770.1	19/22S regulator
Cs8g02800.2	orange1.1t02767.2	19/22S regulator
Cs8g02800.2	Cs3g14380.1	19/22S regulator
Cs8g02800.2	Cs1g04690.2	19/22S regulator
Cs8g02800.2	Cs3g08660.1	19/22S regulator
Cs8g02800.2	Cs3g14380.2	19/22S regulator
Cs8g02800.2	Cs5g06820.1	19/22S regulator
Cs8g02800.2	orange1.1t03287.3	19/22S regulator
Cs8g02800.2	Cs5g34570.3	19/22S regulator
Cs8g02800.2	Cs5g01930.2	19/22S regulator
Cs8g02800.2	Cs3g23770.1	19/22S regulator
Cs8g02800.2	Cs6g07870.3	19/22S regulator
Cs8g02800.2	Cs3g14380.3	19/22S regulator
Cs8g02800.2	Cs6g07870.1	19/22S regulator
Cs8g02800.2	orange1.1t03287.1	19/22S regulator
Cs8g02800.2	Cs4g04180.1	19/22S regulator
Cs8g02800.2	Cs5g01930.1	19/22S regulator
Cs8g02800.2	Cs1g04690.1	19/22S regulator
Cs5g34570.3	Cs1g18620.1	19/22S regulator
Cs5g34570.3	Cs2g26660.1	19/22S regulator
Cs5g34570.3	Cs5g06820.1	19/22S regulator
Cs5g34570.3	orange1.1t03287.3	19/22S regulator
Cs5g34570.3	Cs5g34570.3	19/22S regulator
Cs5g34570.3	Cs5g01930.2	19/22S regulator
Cs5g34570.3	Cs3g23770.1	19/22S regulator
Cs5g34570.3	Cs6g07870.3	19/22S regulator
Cs5g34570.3	Cs5g34570.2	19/22S regulator
Cs5g34570.3	Cs3g14380.3	19/22S regulator
Cs5g34570.3	Cs7g03160.1	19/22S regulator
Cs5g34570.3	Cs8g02460.1	19/22S regulator
Cs5g34570.3	Cs1g16450.1	19/22S regulator
Cs5g34570.3	Cs3g25280.2	19/22S regulator
Cs5g34570.3	Cs1g08770.1	19/22S regulator
Cs5g34570.3	orange1.1t02767.2	19/22S regulator
Cs5g34570.3	Cs6g07870.1	19/22S regulator
Cs5g34570.3	Cs3g14380.1	19/22S regulator
Cs5g34570.3	orange1.1t03287.1	19/22S regulator
Cs5g34570.3	Cs4g04180.1	19/22S regulator
Cs5g34570.3	Cs1g04690.2	19/22S regulator
Cs5g34570.3	Cs3g08660.1	19/22S regulator
Cs5g34570.3	Cs8g02800.3	19/22S regulator
Cs5g34570.3	Cs5g01930.1	19/22S regulator
Cs5g34570.3	Cs8g02800.1	19/22S regulator
Cs5g34570.3	Cs3g14380.2	19/22S regulator
Cs5g34570.3	Cs1g04690.1	19/22S regulator
orange1.1t00307.2	orange1.1t00307.1	19/22S regulator
orange1.1t00307.2	Cs7g04250.1	19/22S regulator
orange1.1t00307.2	Cs5g06820.1	19/22S regulator
orange1.1t00307.2	Cs4g04180.1	19/22S regulator
orange1.1t00307.2	Cs2g28980.1	19/22S regulator
orange1.1t00307.2	Cs4g07520.1	19/22S regulator
Cs5g34570.1	Cs1g18620.1	19/22S regulator
Cs5g34570.1	Cs2g26660.1	19/22S regulator
Cs5g34570.1	Cs5g06820.1	19/22S regulator
Cs5g34570.1	orange1.1t03287.3	19/22S regulator
Cs5g34570.1	Cs5g01930.2	19/22S regulator
Cs5g34570.1	Cs6g07870.3	19/22S regulator
Cs5g34570.1	Cs3g14380.3	19/22S regulator
Cs5g34570.1	Cs8g02460.1	19/22S regulator
Cs5g34570.1	Cs1g16450.1	19/22S regulator
Cs5g34570.1	Cs3g25280.2	19/22S regulator
Cs5g34570.1	Cs1g08770.1	19/22S regulator
Cs5g34570.1	orange1.1t02767.2	19/22S regulator
Cs5g34570.1	Cs6g07870.1	19/22S regulator
Cs5g34570.1	Cs3g14380.1	19/22S regulator
Cs5g34570.1	orange1.1t03287.1	19/22S regulator
Cs5g34570.1	Cs4g04180.1	19/22S regulator
Cs5g34570.1	Cs1g04690.2	19/22S regulator
Cs5g34570.1	Cs3g08660.1	19/22S regulator
Cs5g34570.1	Cs8g02800.3	19/22S regulator
Cs5g34570.1	Cs5g01930.1	19/22S regulator
Cs5g34570.1	Cs8g02800.1	19/22S regulator
Cs5g34570.1	Cs3g14380.2	19/22S regulator
Cs5g34570.1	Cs1g04690.1	19/22S regulator
Cs2g26720.1	Cs2g26660.1	19/22S regulator
Cs2g26720.1	orange1.1t03287.3	19/22S regulator
Cs2g26720.1	orange1.1t03287.1	19/22S regulator
Cs2g28980.1	orange1.1t00307.1	19/22S regulator
Cs2g28980.1	Cs2g28980.1	19/22S regulator
Cs2g28980.1	Cs4g04180.1	19/22S regulator
Cs2g28980.1	Cs4g07520.1	19/22S regulator
Cs4g07520.1	orange1.1t00307.1	19/22S regulator
orange1.1t02767.2	Cs1g18620.1	19/22S regulator
orange1.1t02767.2	Cs2g26660.1	19/22S regulator
orange1.1t02767.2	Cs5g06820.1	19/22S regulator
orange1.1t02767.2	orange1.1t03287.3	19/22S regulator
orange1.1t02767.2	Cs5g01930.2	19/22S regulator
orange1.1t02767.2	Cs3g23770.1	19/22S regulator
orange1.1t02767.2	Cs6g07870.3	19/22S regulator
orange1.1t02767.2	Cs5g34570.2	19/22S regulator
orange1.1t02767.2	Cs3g14380.3	19/22S regulator
orange1.1t02767.2	Cs7g03160.1	19/22S regulator
orange1.1t02767.2	Cs8g02460.1	19/22S regulator
orange1.1t02767.2	Cs3g25280.2	19/22S regulator
orange1.1t02767.2	Cs1g08770.1	19/22S regulator
orange1.1t02767.2	Cs6g07870.1	19/22S regulator
orange1.1t02767.2	Cs3g14380.1	19/22S regulator
orange1.1t02767.2	orange1.1t03287.1	19/22S regulator
orange1.1t02767.2	Cs4g04180.1	19/22S regulator
orange1.1t02767.2	Cs1g04690.2	19/22S regulator
orange1.1t02767.2	Cs3g08660.1	19/22S regulator
orange1.1t02767.2	Cs8g02800.3	19/22S regulator
orange1.1t02767.2	Cs5g01930.1	19/22S regulator
orange1.1t02767.2	Cs8g02800.1	19/22S regulator
orange1.1t02767.2	Cs3g14380.2	19/22S regulator
orange1.1t02767.2	Cs1g04690.1	19/22S regulator
Cs5g01930.2	Cs1g18620.1	19/22S regulator
Cs5g01930.2	Cs2g26660.1	19/22S regulator
Cs5g01930.2	Cs5g06820.1	19/22S regulator
Cs5g01930.2	orange1.1t03287.3	19/22S regulator
Cs5g01930.2	Cs3g23770.1	19/22S regulator
Cs5g01930.2	Cs6g07870.3	19/22S regulator
Cs5g01930.2	Cs5g34570.2	19/22S regulator
Cs5g01930.2	Cs3g14380.3	19/22S regulator
Cs5g01930.2	Cs8g02460.1	19/22S regulator
Cs5g01930.2	Cs1g16450.1	19/22S regulator
Cs5g01930.2	Cs3g25280.2	19/22S regulator
Cs5g01930.2	Cs1g08770.1	19/22S regulator
Cs5g01930.2	Cs3g14380.1	19/22S regulator
Cs5g01930.2	orange1.1t03287.1	19/22S regulator
Cs5g01930.2	Cs4g04180.1	19/22S regulator
Cs5g01930.2	Cs1g04690.2	19/22S regulator
Cs5g01930.2	Cs3g08660.1	19/22S regulator
Cs5g01930.2	Cs8g02800.3	19/22S regulator
Cs5g01930.2	Cs8g02800.1	19/22S regulator
Cs5g01930.2	Cs3g14380.2	19/22S regulator
Cs5g01930.2	Cs1g04690.1	19/22S regulator
orange1.1t03287.1	Cs1g18620.1	19/22S regulator
orange1.1t03287.1	Cs2g26660.1	19/22S regulator
orange1.1t03287.1	Cs5g34570.2	19/22S regulator
orange1.1t03287.1	Cs7g03160.1	19/22S regulator
orange1.1t03287.1	Cs8g02460.1	19/22S regulator
orange1.1t03287.1	Cs1g16450.1	19/22S regulator
orange1.1t03287.1	Cs3g14380.1	19/22S regulator
orange1.1t03287.1	Cs1g04690.2	19/22S regulator
orange1.1t03287.1	Cs3g08660.1	19/22S regulator
orange1.1t03287.1	Cs8g02800.3	19/22S regulator
orange1.1t03287.1	Cs3g14380.2	19/22S regulator
orange1.1t03287.1	Cs5g06820.1	19/22S regulator
orange1.1t03287.1	Cs3g23770.1	19/22S regulator
orange1.1t03287.1	Cs6g07870.3	19/22S regulator
orange1.1t03287.1	Cs3g14380.3	19/22S regulator
orange1.1t03287.1	Cs3g25280.2	19/22S regulator
orange1.1t03287.1	Cs6g07870.1	19/22S regulator
orange1.1t03287.1	Cs4g04180.1	19/22S regulator
orange1.1t03287.1	Cs5g01930.1	19/22S regulator
orange1.1t03287.1	Cs1g04690.1	19/22S regulator
Cs3g25280.2	Cs1g18620.1	19/22S regulator
Cs3g25280.2	Cs2g26660.1	19/22S regulator
Cs3g25280.2	Cs5g06820.1	19/22S regulator
Cs3g25280.2	orange1.1t03287.3	19/22S regulator
Cs3g25280.2	Cs3g23770.1	19/22S regulator
Cs3g25280.2	Cs6g07870.3	19/22S regulator
Cs3g25280.2	Cs5g34570.2	19/22S regulator
Cs3g25280.2	Cs3g14380.3	19/22S regulator
Cs3g25280.2	Cs8g02460.1	19/22S regulator
Cs3g25280.2	Cs1g16450.1	19/22S regulator
Cs3g25280.2	Cs3g25280.2	19/22S regulator
Cs3g25280.2	Cs1g08770.1	19/22S regulator
Cs3g25280.2	Cs6g07870.1	19/22S regulator
Cs3g25280.2	Cs3g14380.1	19/22S regulator
Cs3g25280.2	Cs4g04180.1	19/22S regulator
Cs3g25280.2	Cs1g04690.2	19/22S regulator
Cs3g25280.2	Cs3g08660.1	19/22S regulator
Cs3g25280.2	Cs5g01930.1	19/22S regulator
Cs3g25280.2	Cs8g02800.1	19/22S regulator
Cs3g25280.2	Cs3g14380.2	19/22S regulator
Cs3g25280.2	Cs1g04690.1	19/22S regulator
Cs3g14380.2	Cs1g18620.1	19/22S regulator
Cs3g14380.2	Cs2g26660.1	19/22S regulator
Cs3g14380.2	Cs5g06820.1	19/22S regulator
Cs3g14380.2	orange1.1t03287.3	19/22S regulator
Cs3g14380.2	Cs3g23770.1	19/22S regulator
Cs3g14380.2	Cs6g07870.3	19/22S regulator
Cs3g14380.2	Cs5g34570.2	19/22S regulator
Cs3g14380.2	Cs8g02460.1	19/22S regulator
Cs3g14380.2	Cs1g16450.1	19/22S regulator
Cs3g14380.2	Cs1g08770.1	19/22S regulator
Cs3g14380.2	Cs6g07870.1	19/22S regulator
Cs3g14380.2	Cs4g04180.1	19/22S regulator
Cs3g14380.2	Cs1g04690.2	19/22S regulator
Cs3g14380.2	Cs3g08660.1	19/22S regulator
Cs3g14380.2	Cs8g02800.3	19/22S regulator
Cs3g14380.2	Cs5g01930.1	19/22S regulator
Cs3g14380.2	Cs8g02800.1	19/22S regulator
Cs3g14380.2	Cs1g04690.1	19/22S regulator
Cs1g08770.1	Cs1g18620.1	19/22S regulator
Cs1g08770.1	Cs2g26660.1	19/22S regulator
Cs1g08770.1	Cs5g06820.1	19/22S regulator
Cs1g08770.1	Cs3g23770.1	19/22S regulator
Cs1g08770.1	Cs6g07870.3	19/22S regulator
Cs1g08770.1	Cs5g34570.2	19/22S regulator
Cs1g08770.1	Cs3g14380.3	19/22S regulator
Cs1g08770.1	Cs7g03160.1	19/22S regulator
Cs1g08770.1	Cs8g02460.1	19/22S regulator
Cs1g08770.1	Cs1g16450.1	19/22S regulator
Cs1g08770.1	Cs6g07870.1	19/22S regulator
Cs1g08770.1	Cs3g14380.1	19/22S regulator
Cs1g08770.1	Cs4g04180.1	19/22S regulator
Cs1g08770.1	Cs1g04690.2	19/22S regulator
Cs1g08770.1	Cs3g08660.1	19/22S regulator
Cs1g08770.1	Cs8g02800.3	19/22S regulator
Cs1g08770.1	Cs5g01930.1	19/22S regulator
Cs1g08770.1	Cs8g02800.1	19/22S regulator
Cs1g08770.1	Cs1g04690.1	19/22S regulator
Cs1g04690.2	Cs1g18620.1	19/22S regulator
Cs1g04690.2	Cs2g26660.1	19/22S regulator
Cs1g04690.2	Cs5g06820.1	19/22S regulator
Cs1g04690.2	orange1.1t03287.3	19/22S regulator
Cs1g04690.2	Cs3g23770.1	19/22S regulator
Cs1g04690.2	Cs6g07870.3	19/22S regulator
Cs1g04690.2	Cs5g34570.2	19/22S regulator
Cs1g04690.2	Cs3g14380.3	19/22S regulator
Cs1g04690.2	Cs8g02460.1	19/22S regulator
Cs1g04690.2	Cs1g16450.1	19/22S regulator
Cs1g04690.2	Cs6g07870.1	19/22S regulator
Cs1g04690.2	Cs3g14380.1	19/22S regulator
Cs1g04690.2	Cs4g04180.1	19/22S regulator
Cs1g04690.2	Cs3g08660.1	19/22S regulator
Cs1g04690.2	Cs8g02800.3	19/22S regulator
Cs1g04690.2	Cs5g01930.1	19/22S regulator
Cs1g04690.2	Cs8g02800.1	19/22S regulator
Cs3g23770.1	Cs1g18620.1	19/22S regulator
Cs3g23770.1	Cs2g26660.1	19/22S regulator
Cs3g23770.1	Cs5g34570.2	19/22S regulator
Cs3g23770.1	Cs7g03160.1	19/22S regulator
Cs3g23770.1	Cs8g02460.1	19/22S regulator
Cs3g23770.1	Cs1g16450.1	19/22S regulator
Cs3g23770.1	Cs3g14380.1	19/22S regulator
Cs3g23770.1	Cs3g08660.1	19/22S regulator
Cs3g23770.1	Cs8g02800.3	19/22S regulator
Cs3g23770.1	Cs8g02800.1	19/22S regulator
Cs3g23770.1	Cs5g06820.1	19/22S regulator
Cs3g23770.1	orange1.1t03287.3	19/22S regulator
Cs3g23770.1	Cs6g07870.3	19/22S regulator
Cs3g23770.1	Cs3g14380.3	19/22S regulator
Cs3g23770.1	Cs6g07870.1	19/22S regulator
Cs3g23770.1	Cs4g04180.1	19/22S regulator
Cs3g23770.1	Cs5g01930.1	19/22S regulator
Cs3g23770.1	Cs1g04690.1	19/22S regulator
Cs1g18620.1	Cs2g26660.1	19/22S regulator
Cs1g18620.1	Cs5g06820.1	19/22S regulator
Cs1g18620.1	orange1.1t03287.3	19/22S regulator
Cs1g18620.1	Cs6g07870.3	19/22S regulator
Cs1g18620.1	Cs5g34570.2	19/22S regulator
Cs1g18620.1	Cs3g14380.3	19/22S regulator
Cs1g18620.1	Cs7g03160.1	19/22S regulator
Cs1g18620.1	Cs8g02460.1	19/22S regulator
Cs1g18620.1	Cs1g16450.1	19/22S regulator
Cs1g18620.1	Cs6g07870.1	19/22S regulator
Cs1g18620.1	Cs3g14380.1	19/22S regulator
Cs1g18620.1	Cs4g04180.1	19/22S regulator
Cs1g18620.1	Cs3g08660.1	19/22S regulator
Cs1g18620.1	Cs8g02800.3	19/22S regulator
Cs1g18620.1	Cs5g01930.1	19/22S regulator
Cs1g18620.1	Cs8g02800.1	19/22S regulator
Cs1g18620.1	Cs1g04690.1	19/22S regulator
Cs8g02460.1	Cs2g26660.1	19/22S regulator
Cs8g02460.1	Cs5g06820.1	19/22S regulator
Cs8g02460.1	orange1.1t03287.3	19/22S regulator
Cs8g02460.1	Cs6g07870.3	19/22S regulator
Cs8g02460.1	Cs5g34570.2	19/22S regulator
Cs8g02460.1	Cs3g14380.3	19/22S regulator
Cs8g02460.1	Cs7g03160.1	19/22S regulator
Cs8g02460.1	Cs1g16450.1	19/22S regulator
Cs8g02460.1	Cs6g07870.1	19/22S regulator
Cs8g02460.1	Cs3g14380.1	19/22S regulator
Cs8g02460.1	Cs4g04180.1	19/22S regulator
Cs8g02460.1	Cs3g08660.1	19/22S regulator
Cs8g02460.1	Cs8g02800.3	19/22S regulator
Cs8g02460.1	Cs5g01930.1	19/22S regulator
Cs8g02460.1	Cs8g02800.1	19/22S regulator
Cs8g02460.1	Cs1g04690.1	19/22S regulator
Cs6g07870.3	Cs2g26660.1	19/22S regulator
Cs6g07870.3	Cs5g06820.1	19/22S regulator
Cs6g07870.3	orange1.1t03287.3	19/22S regulator
Cs6g07870.3	Cs5g34570.2	19/22S regulator
Cs6g07870.3	Cs3g14380.3	19/22S regulator
Cs6g07870.3	Cs1g16450.1	19/22S regulator
Cs6g07870.3	Cs4g04180.1	19/22S regulator
Cs6g07870.3	Cs3g08660.1	19/22S regulator
Cs6g07870.3	Cs8g02800.3	19/22S regulator
Cs6g07870.3	Cs5g01930.1	19/22S regulator
Cs6g07870.3	Cs8g02800.1	19/22S regulator
Cs6g07870.3	Cs1g04690.1	19/22S regulator
Cs3g08660.1	Cs2g26660.1	19/22S regulator
Cs3g08660.1	Cs5g06820.1	19/22S regulator
Cs3g08660.1	Cs5g34570.2	19/22S regulator
Cs3g08660.1	Cs3g14380.3	19/22S regulator
Cs3g08660.1	Cs7g03160.1	19/22S regulator
Cs3g08660.1	Cs1g16450.1	19/22S regulator
Cs3g08660.1	Cs6g07870.1	19/22S regulator
Cs3g08660.1	Cs3g14380.1	19/22S regulator
Cs3g08660.1	Cs4g04180.1	19/22S regulator
Cs3g08660.1	Cs8g02800.3	19/22S regulator
Cs3g08660.1	Cs5g01930.1	19/22S regulator
Cs3g08660.1	Cs8g02800.1	19/22S regulator
Cs3g08660.1	Cs1g04690.1	19/22S regulator
Cs5g01930.1	Cs2g26660.1	19/22S regulator
Cs5g01930.1	Cs5g06820.1	19/22S regulator
Cs5g01930.1	orange1.1t03287.3	19/22S regulator
Cs5g01930.1	Cs5g34570.2	19/22S regulator
Cs5g01930.1	Cs1g16450.1	19/22S regulator
Cs5g01930.1	Cs6g07870.1	19/22S regulator
Cs5g01930.1	Cs3g14380.1	19/22S regulator
Cs5g01930.1	Cs4g04180.1	19/22S regulator
Cs5g01930.1	Cs8g02800.3	19/22S regulator
Cs5g01930.1	Cs8g02800.1	19/22S regulator
Cs5g01930.1	Cs1g04690.1	19/22S regulator
Cs3g14380.3	Cs2g26660.1	19/22S regulator
Cs3g14380.3	orange1.1t03287.3	19/22S regulator
Cs3g14380.3	Cs5g34570.2	19/22S regulator
Cs3g14380.3	Cs1g16450.1	19/22S regulator
Cs3g14380.3	Cs6g07870.1	19/22S regulator
Cs3g14380.3	Cs4g04180.1	19/22S regulator
Cs3g14380.3	Cs8g02800.3	19/22S regulator
Cs3g14380.3	Cs8g02800.1	19/22S regulator
Cs3g14380.3	Cs1g04690.1	19/22S regulator
Cs1g04690.1	Cs2g26660.1	19/22S regulator
Cs1g04690.1	Cs5g06820.1	19/22S regulator
Cs1g04690.1	orange1.1t03287.3	19/22S regulator
Cs1g04690.1	Cs5g34570.2	19/22S regulator
Cs1g04690.1	Cs1g16450.1	19/22S regulator
Cs1g04690.1	Cs6g07870.1	19/22S regulator
Cs1g04690.1	Cs3g14380.1	19/22S regulator
Cs1g04690.1	Cs4g04180.1	19/22S regulator
Cs1g04690.1	Cs8g02800.3	19/22S regulator
Cs1g04690.1	Cs8g02800.1	19/22S regulator
Cs8g02800.3	Cs2g26660.1	19/22S regulator
Cs8g02800.3	Cs5g34570.2	19/22S regulator
Cs8g02800.3	Cs7g03160.1	19/22S regulator
Cs8g02800.3	Cs1g16450.1	19/22S regulator
Cs8g02800.3	Cs3g14380.1	19/22S regulator
Cs8g02800.3	Cs5g06820.1	19/22S regulator
Cs8g02800.3	orange1.1t03287.3	19/22S regulator
Cs8g02800.3	Cs6g07870.1	19/22S regulator
Cs8g02800.3	Cs4g04180.1	19/22S regulator
Cs7g04250.1	orange1.1t00307.1	19/22S regulator
orange1.1t00307.1	Cs5g06820.1	19/22S regulator
orange1.1t00307.1	Cs4g04180.1	19/22S regulator
Cs8g02800.1	Cs2g26660.1	19/22S regulator
Cs8g02800.1	Cs5g34570.2	19/22S regulator
Cs8g02800.1	Cs7g03160.1	19/22S regulator
Cs8g02800.1	Cs1g16450.1	19/22S regulator
Cs8g02800.1	Cs5g06820.1	19/22S regulator
Cs8g02800.1	orange1.1t03287.3	19/22S regulator
Cs8g02800.1	Cs6g07870.1	19/22S regulator
Cs8g02800.1	Cs4g04180.1	19/22S regulator
orange1.1t03287.3	Cs2g26660.1	19/22S regulator
orange1.1t03287.3	Cs5g06820.1	19/22S regulator
orange1.1t03287.3	Cs5g34570.2	19/22S regulator
orange1.1t03287.3	Cs7g03160.1	19/22S regulator
orange1.1t03287.3	Cs1g16450.1	19/22S regulator
orange1.1t03287.3	Cs6g07870.1	19/22S regulator
orange1.1t03287.3	Cs3g14380.1	19/22S regulator
orange1.1t03287.3	Cs4g04180.1	19/22S regulator
Cs5g34570.2	Cs2g26660.1	19/22S regulator
Cs5g34570.2	Cs5g06820.1	19/22S regulator
Cs5g34570.2	Cs5g34570.2	19/22S regulator
Cs5g34570.2	Cs7g03160.1	19/22S regulator
Cs5g34570.2	Cs1g16450.1	19/22S regulator
Cs5g34570.2	Cs6g07870.1	19/22S regulator
Cs5g34570.2	Cs3g14380.1	19/22S regulator
Cs5g34570.2	Cs4g04180.1	19/22S regulator
Cs7g03160.1	Cs2g26660.1	19/22S regulator
Cs7g03160.1	Cs5g06820.1	19/22S regulator
Cs7g03160.1	Cs1g16450.1	19/22S regulator
Cs7g03160.1	Cs6g07870.1	19/22S regulator
Cs7g03160.1	Cs3g14380.1	19/22S regulator
Cs7g03160.1	Cs4g04180.1	19/22S regulator
Cs1g16450.1	Cs2g26660.1	19/22S regulator
Cs1g16450.1	Cs5g06820.1	19/22S regulator
Cs1g16450.1	Cs6g07870.1	19/22S regulator
Cs1g16450.1	Cs3g14380.1	19/22S regulator
Cs1g16450.1	Cs4g04180.1	19/22S regulator
Cs5g06820.1	Cs2g26660.1	19/22S regulator
Cs5g06820.1	Cs6g07870.1	19/22S regulator
Cs5g06820.1	Cs3g14380.1	19/22S regulator
Cs5g06820.1	Cs4g04180.1	19/22S regulator
Cs6g07870.1	Cs2g26660.1	19/22S regulator
Cs6g07870.1	Cs3g14380.1	19/22S regulator
Cs6g07870.1	Cs4g04180.1	19/22S regulator
Cs4g04180.1	Cs2g26660.1	19/22S regulator
Cs4g04180.1	Cs3g14380.1	19/22S regulator
Cs4g04180.1	Cs4g04180.1	19/22S regulator
Cs3g14380.1	Cs2g26660.1	19/22S regulator
Cs3g14380.1	Cs3g14380.1	19/22S regulator
Cs2g26660.1	Cs2g26660.1	19/22S regulator
Cs5g19810.1	Cs2g21190.1	2-oxoglutarate dehydrogenase complex	mitochondrial oxoglutarate dehydrogenase complex
Cs5g19810.1	Cs5g19810.2	2-oxoglutarate dehydrogenase complex	mitochondrial oxoglutarate dehydrogenase complex
Cs5g19810.1	Cs7g28750.2	2-oxoglutarate dehydrogenase complex	mitochondrial oxoglutarate dehydrogenase complex
Cs5g19810.1	Cs7g28750.3	2-oxoglutarate dehydrogenase complex	mitochondrial oxoglutarate dehydrogenase complex
Cs5g19810.1	Cs4g10100.1	2-oxoglutarate dehydrogenase complex	mitochondrial oxoglutarate dehydrogenase complex
Cs5g19810.1	Cs2g21190.3	2-oxoglutarate dehydrogenase complex	mitochondrial oxoglutarate dehydrogenase complex
Cs5g19810.1	Cs2g21190.2	2-oxoglutarate dehydrogenase complex	mitochondrial oxoglutarate dehydrogenase complex
Cs5g19810.1	Cs5g19810.1	2-oxoglutarate dehydrogenase complex	mitochondrial oxoglutarate dehydrogenase complex
Cs5g19810.1	Cs7g28750.1	2-oxoglutarate dehydrogenase complex	mitochondrial oxoglutarate dehydrogenase complex
Cs7g28750.3	Cs2g21190.1	2-oxoglutarate dehydrogenase complex	mitochondrial oxoglutarate dehydrogenase complex
Cs7g28750.3	Cs5g19810.2	2-oxoglutarate dehydrogenase complex	mitochondrial oxoglutarate dehydrogenase complex
Cs7g28750.3	Cs7g28750.2	2-oxoglutarate dehydrogenase complex	mitochondrial oxoglutarate dehydrogenase complex
Cs7g28750.3	Cs7g28750.3	2-oxoglutarate dehydrogenase complex	mitochondrial oxoglutarate dehydrogenase complex
Cs7g28750.3	Cs4g10100.1	2-oxoglutarate dehydrogenase complex	mitochondrial oxoglutarate dehydrogenase complex
Cs7g28750.3	Cs9g04110.1	2-oxoglutarate dehydrogenase complex	mitochondrial oxoglutarate dehydrogenase complex
Cs7g28750.3	Cs2g21190.3	2-oxoglutarate dehydrogenase complex	mitochondrial oxoglutarate dehydrogenase complex
Cs7g28750.3	Cs2g21190.2	2-oxoglutarate dehydrogenase complex	mitochondrial oxoglutarate dehydrogenase complex
Cs7g28750.3	Cs7g28750.1	2-oxoglutarate dehydrogenase complex	mitochondrial oxoglutarate dehydrogenase complex
Cs7g28750.1	Cs2g21190.1	2-oxoglutarate dehydrogenase complex	mitochondrial oxoglutarate dehydrogenase complex
Cs7g28750.1	Cs5g19810.2	2-oxoglutarate dehydrogenase complex	mitochondrial oxoglutarate dehydrogenase complex
Cs7g28750.1	Cs7g28750.2	2-oxoglutarate dehydrogenase complex	mitochondrial oxoglutarate dehydrogenase complex
Cs7g28750.1	Cs4g10100.1	2-oxoglutarate dehydrogenase complex	mitochondrial oxoglutarate dehydrogenase complex
Cs7g28750.1	Cs2g21190.3	2-oxoglutarate dehydrogenase complex	mitochondrial oxoglutarate dehydrogenase complex
Cs7g28750.1	Cs2g21190.2	2-oxoglutarate dehydrogenase complex	mitochondrial oxoglutarate dehydrogenase complex
Cs7g28750.1	Cs7g28750.1	2-oxoglutarate dehydrogenase complex	mitochondrial oxoglutarate dehydrogenase complex
Cs2g21190.1	Cs5g19810.2	2-oxoglutarate dehydrogenase complex	mitochondrial oxoglutarate dehydrogenase complex
Cs2g21190.1	Cs7g28750.2	2-oxoglutarate dehydrogenase complex	mitochondrial oxoglutarate dehydrogenase complex
Cs4g10100.1	Cs5g19810.2	2-oxoglutarate dehydrogenase complex	mitochondrial oxoglutarate dehydrogenase complex
Cs4g10100.1	Cs7g28750.2	2-oxoglutarate dehydrogenase complex	mitochondrial oxoglutarate dehydrogenase complex
Cs5g19810.2	Cs5g19810.2	2-oxoglutarate dehydrogenase complex	mitochondrial oxoglutarate dehydrogenase complex
Cs5g19810.2	Cs7g28750.2	2-oxoglutarate dehydrogenase complex	mitochondrial oxoglutarate dehydrogenase complex
Cs5g19810.2	Cs2g21190.3	2-oxoglutarate dehydrogenase complex	mitochondrial oxoglutarate dehydrogenase complex
Cs5g19810.2	Cs2g21190.2	2-oxoglutarate dehydrogenase complex	mitochondrial oxoglutarate dehydrogenase complex
Cs2g21190.2	Cs7g28750.2	2-oxoglutarate dehydrogenase complex	mitochondrial oxoglutarate dehydrogenase complex
Cs9g04110.1	Cs7g28750.2	2-oxoglutarate dehydrogenase complex	mitochondrial oxoglutarate dehydrogenase complex
Cs7g28750.2	Cs2g21190.3	2-oxoglutarate dehydrogenase complex	mitochondrial oxoglutarate dehydrogenase complex
Cs4g07260.1	Cs7g10490.1	20S core particle of the proteasome	20S proteasome
Cs4g07260.1	Cs7g07630.1	20S core particle of the proteasome	20S proteasome
Cs4g07260.1	Cs4g12810.1	20S core particle of the proteasome	20S proteasome
Cs4g07260.1	Cs1g25690.1	20S core particle of the proteasome	20S proteasome
Cs4g07260.1	Cs7g10490.3	20S core particle of the proteasome	20S proteasome
Cs4g07260.1	Cs1g17300.1	20S core particle of the proteasome	20S proteasome
Cs4g07260.1	Cs6g16180.1	20S core particle of the proteasome	20S proteasome
Cs4g07260.1	Cs8g02750.1	20S core particle of the proteasome	20S proteasome
Cs4g07260.1	Cs7g10490.2	20S core particle of the proteasome	20S proteasome
Cs7g07630.1	Cs7g10490.1	20S core particle of the proteasome	20S proteasome
Cs7g07630.1	Cs7g10490.3	20S core particle of the proteasome	20S proteasome
Cs7g07630.1	Cs4g12810.1	20S core particle of the proteasome	20S proteasome
Cs7g07630.1	Cs1g25690.1	20S core particle of the proteasome	20S proteasome
Cs7g07630.1	Cs1g17300.1	20S core particle of the proteasome	20S proteasome
Cs7g07630.1	Cs6g16180.1	20S core particle of the proteasome	20S proteasome
Cs7g07630.1	Cs8g02750.1	20S core particle of the proteasome	20S proteasome
Cs7g07630.1	Cs7g10490.2	20S core particle of the proteasome	20S proteasome
Cs7g07630.1	Cs1g17300.2	20S core particle of the proteasome	20S proteasome
Cs1g17300.2	Cs7g10490.1	20S core particle of the proteasome	20S proteasome
Cs1g17300.2	Cs4g12810.1	20S core particle of the proteasome	20S proteasome
Cs1g17300.2	Cs1g25690.1	20S core particle of the proteasome	20S proteasome
Cs1g17300.2	Cs7g10490.3	20S core particle of the proteasome	20S proteasome
Cs1g17300.2	Cs6g16180.1	20S core particle of the proteasome	20S proteasome
Cs1g17300.2	Cs8g02750.1	20S core particle of the proteasome	20S proteasome
Cs1g17300.2	Cs7g10490.2	20S core particle of the proteasome	20S proteasome
Cs6g16180.1	Cs7g10490.1	20S core particle of the proteasome	20S proteasome
Cs6g16180.1	Cs4g12810.1	20S core particle of the proteasome	20S proteasome
Cs6g16180.1	Cs1g25690.1	20S core particle of the proteasome	20S proteasome
Cs6g16180.1	Cs7g10490.3	20S core particle of the proteasome	20S proteasome
Cs6g16180.1	Cs1g17300.1	20S core particle of the proteasome	20S proteasome
Cs6g16180.1	Cs6g16180.1	20S core particle of the proteasome	20S proteasome
Cs6g16180.1	Cs8g02750.1	20S core particle of the proteasome	20S proteasome
Cs6g16180.1	Cs7g10490.2	20S core particle of the proteasome	20S proteasome
Cs7g10490.3	Cs4g12810.1	20S core particle of the proteasome	20S proteasome
Cs7g10490.3	Cs1g25690.1	20S core particle of the proteasome	20S proteasome
Cs7g10490.3	Cs1g17300.1	20S core particle of the proteasome	20S proteasome
Cs7g10490.3	Cs8g02750.1	20S core particle of the proteasome	20S proteasome
Cs7g10490.1	Cs4g12810.1	20S core particle of the proteasome	20S proteasome
Cs7g10490.1	Cs1g25690.1	20S core particle of the proteasome	20S proteasome
Cs7g10490.1	Cs1g17300.1	20S core particle of the proteasome	20S proteasome
Cs7g10490.1	Cs8g02750.1	20S core particle of the proteasome	20S proteasome
Cs8g02750.1	Cs4g12810.1	20S core particle of the proteasome	20S proteasome
Cs8g02750.1	Cs1g25690.1	20S core particle of the proteasome	20S proteasome
Cs8g02750.1	Cs1g17300.1	20S core particle of the proteasome	20S proteasome
Cs8g02750.1	Cs8g02750.1	20S core particle of the proteasome	20S proteasome
Cs8g02750.1	Cs7g10490.2	20S core particle of the proteasome	20S proteasome
Cs4g12810.1	Cs4g12810.1	20S core particle of the proteasome	20S proteasome
Cs4g12810.1	Cs1g25690.1	20S core particle of the proteasome	20S proteasome
Cs4g12810.1	Cs1g17300.1	20S core particle of the proteasome	20S proteasome
Cs4g12810.1	Cs7g10490.2	20S core particle of the proteasome	20S proteasome
Cs1g17300.1	Cs1g25690.1	20S core particle of the proteasome	20S proteasome
Cs1g17300.1	Cs7g10490.2	20S core particle of the proteasome	20S proteasome
Cs1g25690.1	Cs1g25690.1	20S core particle of the proteasome	20S proteasome
Cs1g25690.1	Cs7g10490.2	20S core particle of the proteasome	20S proteasome
Cs7g09690.2	Cs7g10490.1	20S proteasome
Cs7g09690.2	Cs4g07260.1	20S proteasome
Cs7g09690.2	Cs3g25060.2	20S proteasome
Cs7g09690.2	orange1.1t00241.2	20S proteasome
Cs7g09690.2	Cs7g07630.1	20S proteasome
Cs7g09690.2	Cs4g12810.1	20S proteasome
Cs7g09690.2	orange1.1t02288.1	20S proteasome
Cs7g09690.2	Cs1g25690.1	20S proteasome
Cs7g09690.2	Cs8g16970.2	20S proteasome
Cs7g09690.2	Cs9g07320.1	20S proteasome
Cs7g09690.2	Cs8g16970.4	20S proteasome
Cs7g09690.2	Cs3g25060.1	20S proteasome
Cs7g09690.2	Cs1g17300.2	20S proteasome
Cs7g09690.2	orange1.1t02591.1	20S proteasome
Cs7g09690.2	Cs8g16970.3	20S proteasome
Cs7g09690.2	Cs7g10490.3	20S proteasome
Cs7g09690.2	orange1.1t00241.1	20S proteasome
Cs7g09690.2	Cs1g17300.1	20S proteasome
Cs7g09690.2	Cs6g16180.1	20S proteasome
Cs7g09690.2	Cs8g02750.1	20S proteasome
Cs7g09690.2	Cs7g10490.2	20S proteasome
Cs7g09690.2	Cs8g16970.1	20S proteasome
orange1.1t00241.2	Cs7g10490.1	20S proteasome
orange1.1t00241.2	Cs3g25060.2	20S proteasome
orange1.1t00241.2	Cs7g07630.1	20S proteasome
orange1.1t00241.2	Cs4g12810.1	20S proteasome
orange1.1t00241.2	Cs2g27000.2	20S proteasome
orange1.1t00241.2	orange1.1t02288.1	20S proteasome
orange1.1t00241.2	Cs1g25690.1	20S proteasome
orange1.1t00241.2	Cs8g16970.2	20S proteasome
orange1.1t00241.2	Cs9g07320.1	20S proteasome
orange1.1t00241.2	Cs8g16970.4	20S proteasome
orange1.1t00241.2	Cs3g25060.1	20S proteasome
orange1.1t00241.2	Cs1g17300.2	20S proteasome
orange1.1t00241.2	Cs7g09690.1	20S proteasome
orange1.1t00241.2	Cs8g16970.3	20S proteasome
orange1.1t00241.2	Cs7g10490.3	20S proteasome
orange1.1t00241.2	Cs1g17300.1	20S proteasome
orange1.1t00241.2	Cs6g16180.1	20S proteasome
orange1.1t00241.2	Cs8g02750.1	20S proteasome
orange1.1t00241.2	Cs7g10490.2	20S proteasome
orange1.1t00241.2	Cs8g16970.1	20S proteasome
orange1.1t00241.2	Cs2g27000.1	20S proteasome
Cs2g27000.2	Cs7g10490.1	20S proteasome
Cs2g27000.2	Cs4g07260.1	20S proteasome
Cs2g27000.2	Cs3g25060.2	20S proteasome
Cs2g27000.2	Cs7g07630.1	20S proteasome
Cs2g27000.2	Cs4g12810.1	20S proteasome
Cs2g27000.2	Cs2g27000.2	20S proteasome
Cs2g27000.2	Cs1g25690.1	20S proteasome
Cs2g27000.2	orange1.1t02288.1	20S proteasome
Cs2g27000.2	Cs8g16970.2	20S proteasome
Cs2g27000.2	Cs9g07320.1	20S proteasome
Cs2g27000.2	Cs8g16970.4	20S proteasome
Cs2g27000.2	Cs3g25060.1	20S proteasome
Cs2g27000.2	Cs1g17300.2	20S proteasome
Cs2g27000.2	orange1.1t02591.1	20S proteasome
Cs2g27000.2	Cs8g16970.3	20S proteasome
Cs2g27000.2	Cs7g10490.3	20S proteasome
Cs2g27000.2	orange1.1t00241.1	20S proteasome
Cs2g27000.2	Cs1g17300.1	20S proteasome
Cs2g27000.2	Cs6g16180.1	20S proteasome
Cs2g27000.2	Cs8g02750.1	20S proteasome
Cs2g27000.2	Cs7g10490.2	20S proteasome
Cs2g27000.2	Cs8g16970.1	20S proteasome
Cs2g27000.2	Cs2g27000.1	20S proteasome
Cs4g07260.1	Cs4g08670.1	20S proteasome
Cs4g07260.1	Cs3g25060.2	20S proteasome
Cs4g07260.1	orange1.1t02288.1	20S proteasome
Cs4g07260.1	Cs8g16970.2	20S proteasome
Cs4g07260.1	Cs9g07320.1	20S proteasome
Cs4g07260.1	Cs8g16970.4	20S proteasome
Cs4g07260.1	Cs3g25060.1	20S proteasome
Cs4g07260.1	Cs7g09690.1	20S proteasome
Cs4g07260.1	Cs8g16970.3	20S proteasome
Cs4g07260.1	orange1.1t00241.1	20S proteasome
Cs4g07260.1	Cs8g16970.1	20S proteasome
Cs4g07260.1	Cs2g27000.1	20S proteasome
Cs7g07630.1	orange1.1t02591.1	20S proteasome
Cs7g07630.1	Cs8g16970.3	20S proteasome
Cs7g07630.1	Cs3g25060.2	20S proteasome
Cs7g07630.1	orange1.1t00241.1	20S proteasome
Cs7g07630.1	orange1.1t02288.1	20S proteasome
Cs7g07630.1	Cs8g16970.2	20S proteasome
Cs7g07630.1	Cs8g16970.4	20S proteasome
Cs7g07630.1	Cs3g25060.1	20S proteasome
Cs7g07630.1	Cs8g16970.1	20S proteasome
Cs7g07630.1	Cs2g27000.1	20S proteasome
Cs7g07630.1	Cs7g09690.1	20S proteasome
Cs2g27000.1	Cs7g10490.1	20S proteasome
Cs2g27000.1	Cs3g25060.2	20S proteasome
Cs2g27000.1	Cs4g12810.1	20S proteasome
Cs2g27000.1	Cs1g25690.1	20S proteasome
Cs2g27000.1	orange1.1t02288.1	20S proteasome
Cs2g27000.1	Cs8g16970.2	20S proteasome
Cs2g27000.1	Cs9g07320.1	20S proteasome
Cs2g27000.1	Cs8g16970.4	20S proteasome
Cs2g27000.1	Cs3g25060.1	20S proteasome
Cs2g27000.1	Cs1g17300.2	20S proteasome
Cs2g27000.1	orange1.1t02591.1	20S proteasome
Cs2g27000.1	Cs8g16970.3	20S proteasome
Cs2g27000.1	Cs7g10490.3	20S proteasome
Cs2g27000.1	orange1.1t00241.1	20S proteasome
Cs2g27000.1	Cs1g17300.1	20S proteasome
Cs2g27000.1	Cs6g16180.1	20S proteasome
Cs2g27000.1	Cs8g02750.1	20S proteasome
Cs2g27000.1	Cs7g10490.2	20S proteasome
Cs2g27000.1	Cs8g16970.1	20S proteasome
Cs2g27000.1	Cs2g27000.1	20S proteasome
Cs1g17300.2	Cs3g25060.2	20S proteasome
Cs1g17300.2	orange1.1t02288.1	20S proteasome
Cs1g17300.2	Cs8g16970.2	20S proteasome
Cs1g17300.2	Cs9g07320.1	20S proteasome
Cs1g17300.2	Cs8g16970.4	20S proteasome
Cs1g17300.2	Cs3g25060.1	20S proteasome
Cs1g17300.2	Cs7g09690.1	20S proteasome
Cs1g17300.2	orange1.1t02591.1	20S proteasome
Cs1g17300.2	Cs8g16970.3	20S proteasome
Cs1g17300.2	orange1.1t00241.1	20S proteasome
Cs1g17300.2	Cs8g16970.1	20S proteasome
Cs6g16180.1	Cs4g08670.1	20S proteasome
Cs6g16180.1	Cs3g25060.2	20S proteasome
Cs6g16180.1	orange1.1t02288.1	20S proteasome
Cs6g16180.1	Cs8g16970.2	20S proteasome
Cs6g16180.1	Cs9g07320.1	20S proteasome
Cs6g16180.1	Cs8g16970.4	20S proteasome
Cs6g16180.1	Cs3g25060.1	20S proteasome
Cs6g16180.1	Cs7g09690.1	20S proteasome
Cs6g16180.1	orange1.1t02591.1	20S proteasome
Cs6g16180.1	Cs8g16970.3	20S proteasome
Cs6g16180.1	orange1.1t00241.1	20S proteasome
Cs6g16180.1	Cs8g16970.1	20S proteasome
Cs3g25060.1	Cs7g10490.1	20S proteasome
Cs3g25060.1	Cs4g08670.1	20S proteasome
Cs3g25060.1	Cs3g25060.2	20S proteasome
Cs3g25060.1	Cs4g12810.1	20S proteasome
Cs3g25060.1	orange1.1t02288.1	20S proteasome
Cs3g25060.1	Cs1g25690.1	20S proteasome
Cs3g25060.1	Cs8g16970.2	20S proteasome
Cs3g25060.1	Cs9g07320.1	20S proteasome
Cs3g25060.1	Cs8g16970.4	20S proteasome
Cs3g25060.1	Cs3g25060.1	20S proteasome
Cs3g25060.1	Cs7g09690.1	20S proteasome
Cs3g25060.1	orange1.1t02591.1	20S proteasome
Cs3g25060.1	Cs8g16970.3	20S proteasome
Cs3g25060.1	Cs7g10490.3	20S proteasome
Cs3g25060.1	orange1.1t00241.1	20S proteasome
Cs3g25060.1	Cs1g17300.1	20S proteasome
Cs3g25060.1	Cs8g02750.1	20S proteasome
Cs3g25060.1	Cs7g10490.2	20S proteasome
Cs3g25060.1	Cs8g16970.1	20S proteasome
Cs7g10490.3	Cs3g25060.2	20S proteasome
Cs7g10490.3	orange1.1t02288.1	20S proteasome
Cs7g10490.3	Cs8g16970.2	20S proteasome
Cs7g10490.3	Cs9g07320.1	20S proteasome
Cs7g10490.3	Cs8g16970.4	20S proteasome
Cs7g10490.3	Cs7g09690.1	20S proteasome
Cs7g10490.3	orange1.1t02591.1	20S proteasome
Cs7g10490.3	Cs8g16970.3	20S proteasome
Cs7g10490.3	orange1.1t00241.1	20S proteasome
Cs7g10490.3	Cs8g16970.1	20S proteasome
Cs7g10490.1	orange1.1t02591.1	20S proteasome
Cs7g10490.1	Cs8g16970.3	20S proteasome
Cs7g10490.1	Cs3g25060.2	20S proteasome
Cs7g10490.1	orange1.1t00241.1	20S proteasome
Cs7g10490.1	orange1.1t02288.1	20S proteasome
Cs7g10490.1	Cs8g16970.2	20S proteasome
Cs7g10490.1	Cs9g07320.1	20S proteasome
Cs7g10490.1	Cs8g16970.4	20S proteasome
Cs7g10490.1	Cs7g09690.1	20S proteasome
Cs8g16970.3	Cs3g25060.2	20S proteasome
Cs8g16970.3	Cs4g12810.1	20S proteasome
Cs8g16970.3	orange1.1t02288.1	20S proteasome
Cs8g16970.3	Cs1g25690.1	20S proteasome
Cs8g16970.3	Cs9g07320.1	20S proteasome
Cs8g16970.3	Cs7g09690.1	20S proteasome
Cs8g16970.3	orange1.1t02591.1	20S proteasome
Cs8g16970.3	orange1.1t00241.1	20S proteasome
Cs8g16970.3	Cs1g17300.1	20S proteasome
Cs8g16970.3	Cs8g02750.1	20S proteasome
Cs8g16970.3	Cs7g10490.2	20S proteasome
Cs8g16970.1	orange1.1t02591.1	20S proteasome
Cs8g16970.1	Cs3g25060.2	20S proteasome
Cs8g16970.1	Cs4g12810.1	20S proteasome
Cs8g16970.1	orange1.1t00241.1	20S proteasome
Cs8g16970.1	Cs1g25690.1	20S proteasome
Cs8g16970.1	orange1.1t02288.1	20S proteasome
Cs8g16970.1	Cs9g07320.1	20S proteasome
Cs8g16970.1	Cs1g17300.1	20S proteasome
Cs8g16970.1	Cs8g02750.1	20S proteasome
Cs8g16970.1	Cs7g10490.2	20S proteasome
Cs8g16970.1	Cs7g09690.1	20S proteasome
Cs4g08670.1	Cs3g25060.2	20S proteasome
Cs4g08670.1	Cs4g12810.1	20S proteasome
Cs4g08670.1	Cs1g25690.1	20S proteasome
Cs4g08670.1	orange1.1t02288.1	20S proteasome
Cs4g08670.1	Cs1g17300.1	20S proteasome
Cs4g08670.1	Cs8g02750.1	20S proteasome
Cs7g09690.1	Cs3g25060.2	20S proteasome
Cs7g09690.1	Cs4g12810.1	20S proteasome
Cs7g09690.1	orange1.1t02288.1	20S proteasome
Cs7g09690.1	Cs1g25690.1	20S proteasome
Cs7g09690.1	Cs8g16970.2	20S proteasome
Cs7g09690.1	Cs9g07320.1	20S proteasome
Cs7g09690.1	Cs8g16970.4	20S proteasome
Cs7g09690.1	orange1.1t02591.1	20S proteasome
Cs7g09690.1	orange1.1t00241.1	20S proteasome
Cs7g09690.1	Cs1g17300.1	20S proteasome
Cs7g09690.1	Cs8g02750.1	20S proteasome
Cs7g09690.1	Cs7g10490.2	20S proteasome
Cs8g02750.1	Cs3g25060.2	20S proteasome
Cs8g02750.1	orange1.1t02288.1	20S proteasome
Cs8g02750.1	Cs8g16970.2	20S proteasome
Cs8g02750.1	Cs9g07320.1	20S proteasome
Cs8g02750.1	Cs8g16970.4	20S proteasome
Cs8g02750.1	orange1.1t02591.1	20S proteasome
Cs8g02750.1	orange1.1t00241.1	20S proteasome
orange1.1t00241.1	Cs3g25060.2	20S proteasome
orange1.1t00241.1	Cs4g12810.1	20S proteasome
orange1.1t00241.1	orange1.1t02288.1	20S proteasome
orange1.1t00241.1	Cs1g25690.1	20S proteasome
orange1.1t00241.1	Cs8g16970.2	20S proteasome
orange1.1t00241.1	Cs9g07320.1	20S proteasome
orange1.1t00241.1	Cs8g16970.4	20S proteasome
orange1.1t00241.1	Cs1g17300.1	20S proteasome
orange1.1t00241.1	Cs7g10490.2	20S proteasome
Cs4g12810.1	Cs3g25060.2	20S proteasome
Cs4g12810.1	orange1.1t02288.1	20S proteasome
Cs4g12810.1	Cs8g16970.2	20S proteasome
Cs4g12810.1	Cs9g07320.1	20S proteasome
Cs4g12810.1	Cs8g16970.4	20S proteasome
Cs4g12810.1	orange1.1t02591.1	20S proteasome
orange1.1t02591.1	Cs3g25060.2	20S proteasome
orange1.1t02591.1	orange1.1t02288.1	20S proteasome
orange1.1t02591.1	Cs1g25690.1	20S proteasome
orange1.1t02591.1	Cs8g16970.2	20S proteasome
orange1.1t02591.1	Cs9g07320.1	20S proteasome
orange1.1t02591.1	Cs8g16970.4	20S proteasome
orange1.1t02591.1	Cs1g17300.1	20S proteasome
orange1.1t02591.1	Cs7g10490.2	20S proteasome
Cs1g17300.1	Cs3g25060.2	20S proteasome
Cs1g17300.1	orange1.1t02288.1	20S proteasome
Cs1g17300.1	Cs8g16970.2	20S proteasome
Cs1g17300.1	Cs9g07320.1	20S proteasome
Cs1g17300.1	Cs8g16970.4	20S proteasome
Cs1g25690.1	Cs3g25060.2	20S proteasome
Cs1g25690.1	orange1.1t02288.1	20S proteasome
Cs1g25690.1	Cs8g16970.2	20S proteasome
Cs1g25690.1	Cs9g07320.1	20S proteasome
Cs1g25690.1	Cs8g16970.4	20S proteasome
Cs9g07320.1	Cs3g25060.2	20S proteasome
Cs9g07320.1	orange1.1t02288.1	20S proteasome
Cs9g07320.1	Cs8g16970.2	20S proteasome
Cs9g07320.1	Cs8g16970.4	20S proteasome
Cs9g07320.1	Cs7g10490.2	20S proteasome
orange1.1t02288.1	Cs3g25060.2	20S proteasome
orange1.1t02288.1	Cs8g16970.2	20S proteasome
orange1.1t02288.1	Cs8g16970.4	20S proteasome
orange1.1t02288.1	Cs7g10490.2	20S proteasome
Cs3g25060.2	Cs3g25060.2	20S proteasome
Cs3g25060.2	Cs8g16970.2	20S proteasome
Cs3g25060.2	Cs8g16970.4	20S proteasome
Cs3g25060.2	Cs7g10490.2	20S proteasome
Cs8g16970.4	Cs7g10490.2	20S proteasome
Cs7g10490.2	Cs8g16970.2	20S proteasome
Cs2g22840.4	Cs2g19640.1	38S HOPS complex	HOPS complex
Cs2g22840.4	Cs7g24620.1	38S HOPS complex	HOPS complex
Cs2g22840.4	Cs7g17480.2	38S HOPS complex	HOPS complex
Cs2g22840.4	Cs7g17480.1	38S HOPS complex	HOPS complex
Cs2g19640.1	Cs2g22840.1	38S HOPS complex	HOPS complex
Cs2g19640.1	Cs7g24620.1	38S HOPS complex	HOPS complex
Cs2g19640.1	Cs7g17480.2	38S HOPS complex	HOPS complex
Cs2g19640.1	Cs2g22840.3	38S HOPS complex	HOPS complex
Cs2g19640.1	Cs2g22840.6	38S HOPS complex	HOPS complex
Cs2g19640.1	Cs7g17480.1	38S HOPS complex	HOPS complex
Cs2g19640.1	Cs2g22840.2	38S HOPS complex	HOPS complex
Cs7g17480.2	Cs7g24620.1	38S HOPS complex	HOPS complex
Cs7g17480.2	Cs2g22840.3	38S HOPS complex	HOPS complex
Cs7g17480.2	Cs2g22840.1	38S HOPS complex	HOPS complex
Cs7g17480.2	Cs2g22840.6	38S HOPS complex	HOPS complex
Cs7g17480.2	Cs7g17480.1	38S HOPS complex	HOPS complex
Cs7g17480.2	Cs2g22840.2	38S HOPS complex	HOPS complex
Cs2g22840.2	Cs7g24620.1	38S HOPS complex	HOPS complex
Cs2g22840.2	Cs7g17480.1	38S HOPS complex	HOPS complex
Cs7g24620.1	Cs2g22840.3	38S HOPS complex	HOPS complex
Cs7g24620.1	Cs2g22840.6	38S HOPS complex	HOPS complex
Cs7g24620.1	Cs7g17480.1	38S HOPS complex	HOPS complex
Cs7g24620.1	Cs2g22840.1	38S HOPS complex	HOPS complex
Cs2g22840.3	Cs7g17480.1	38S HOPS complex	HOPS complex
Cs7g17480.1	Cs2g22840.1	38S HOPS complex	HOPS complex
Cs7g17480.1	Cs2g22840.6	38S HOPS complex	HOPS complex
Cs7g22130.1	Cs5g35310.1	acetolactate synthase complex
Cs2g20040.1	Cs4g09490.1	Act1/Sac6 complex
Cs2g20040.1	orange1.1t01572.1	Act1/Sac6 complex
Cs2g20040.1	Cs2g20040.1	Act1/Sac6 complex
orange1.1t01572.1	Cs4g09490.1	Act1/Sac6 complex
orange1.1t01572.1	orange1.1t01572.1	Act1/Sac6 complex
Cs4g09490.1	Cs4g09490.1	Act1/Sac6 complex
Cs3g22070.1	Cs3g14320.1	Actin capping complex
Cs3g22070.1	Cs3g14320.3	Actin capping complex
Cs4g15110.1	Cs1g17830.1	Actin-associated motorproteins 1 complex
Cs4g15110.1	Cs4g15110.1	Actin-associated motorproteins 1 complex
Cs1g17830.1	Cs1g17830.1	Actin-associated motorproteins 1 complex
Cs2g30980.1	Cs3g18270.1	adoMet-dependent tRNA methyltransferase (Mtase) Complex
Cs3g18270.1	Cs1g08180.1	adoMet-dependent tRNA methyltransferase (Mtase) Complex
Cs6g21650.4	Cs6g21650.3	AMP-dependent protein kinase complex	Snf1p/Snf4p/Sip2p complex
Cs6g21650.4	Cs9g04650.2	AMP-dependent protein kinase complex	Snf1p/Snf4p/Sip2p complex
Cs6g21650.4	Cs6g21650.5	AMP-dependent protein kinase complex	Snf1p/Snf4p/Sip2p complex
Cs6g21650.4	Cs3g13970.1	AMP-dependent protein kinase complex	Snf1p/Snf4p/Sip2p complex
Cs6g21650.4	Cs6g21650.1	AMP-dependent protein kinase complex	Snf1p/Snf4p/Sip2p complex
Cs6g21650.4	Cs9g04650.4	AMP-dependent protein kinase complex	Snf1p/Snf4p/Sip2p complex
Cs6g21650.4	Cs6g21650.4	AMP-dependent protein kinase complex	Snf1p/Snf4p/Sip2p complex
Cs6g21650.4	Cs6g21650.2	AMP-dependent protein kinase complex	Snf1p/Snf4p/Sip2p complex
Cs6g21650.4	Cs9g04650.3	AMP-dependent protein kinase complex	Snf1p/Snf4p/Sip2p complex
Cs4g17990.1	Cs4g17990.1	AMP-dependent protein kinase complex	Snf1p/Snf4p/Sip2p complex
Cs9g04650.2	Cs6g21650.1	AMP-dependent protein kinase complex	Snf1p/Snf4p/Sip2p complex
Cs9g04650.2	Cs6g21650.2	AMP-dependent protein kinase complex	Snf1p/Snf4p/Sip2p complex
Cs9g04650.2	Cs6g21650.5	AMP-dependent protein kinase complex	Snf1p/Snf4p/Sip2p complex
Cs9g04650.2	Cs6g21650.3	AMP-dependent protein kinase complex	Snf1p/Snf4p/Sip2p complex
Cs6g21650.2	Cs6g21650.1	AMP-dependent protein kinase complex	Snf1p/Snf4p/Sip2p complex
Cs6g21650.2	Cs6g21650.2	AMP-dependent protein kinase complex	Snf1p/Snf4p/Sip2p complex
Cs6g21650.2	Cs6g21650.3	AMP-dependent protein kinase complex	Snf1p/Snf4p/Sip2p complex
Cs6g21650.2	Cs6g21650.5	AMP-dependent protein kinase complex	Snf1p/Snf4p/Sip2p complex
Cs6g21650.2	Cs3g13970.1	AMP-dependent protein kinase complex	Snf1p/Snf4p/Sip2p complex
Cs6g21650.2	Cs9g04650.4	AMP-dependent protein kinase complex	Snf1p/Snf4p/Sip2p complex
Cs6g21650.2	Cs9g04650.3	AMP-dependent protein kinase complex	Snf1p/Snf4p/Sip2p complex
Cs6g21650.1	Cs6g21650.1	AMP-dependent protein kinase complex	Snf1p/Snf4p/Sip2p complex
Cs6g21650.1	Cs6g21650.3	AMP-dependent protein kinase complex	Snf1p/Snf4p/Sip2p complex
Cs6g21650.1	Cs6g21650.5	AMP-dependent protein kinase complex	Snf1p/Snf4p/Sip2p complex
Cs6g21650.1	Cs3g13970.1	AMP-dependent protein kinase complex	Snf1p/Snf4p/Sip2p complex
Cs6g21650.1	Cs9g04650.4	AMP-dependent protein kinase complex	Snf1p/Snf4p/Sip2p complex
Cs6g21650.1	Cs9g04650.3	AMP-dependent protein kinase complex	Snf1p/Snf4p/Sip2p complex
Cs9g01260.5	Cs9g01260.6	AMP-dependent protein kinase complex	Snf1p/Snf4p/Sip2p complex
Cs9g01260.5	Cs9g01260.1	AMP-dependent protein kinase complex	Snf1p/Snf4p/Sip2p complex
Cs9g01260.5	Cs9g01260.5	AMP-dependent protein kinase complex	Snf1p/Snf4p/Sip2p complex
Cs9g01260.5	Cs9g01260.2	AMP-dependent protein kinase complex	Snf1p/Snf4p/Sip2p complex
Cs9g01260.5	Cs9g01260.4	AMP-dependent protein kinase complex	Snf1p/Snf4p/Sip2p complex
Cs3g13970.1	Cs6g21650.3	AMP-dependent protein kinase complex	Snf1p/Snf4p/Sip2p complex
Cs3g13970.1	Cs6g21650.5	AMP-dependent protein kinase complex	Snf1p/Snf4p/Sip2p complex
Cs9g04650.4	Cs6g21650.5	AMP-dependent protein kinase complex	Snf1p/Snf4p/Sip2p complex
Cs9g04650.4	Cs6g21650.3	AMP-dependent protein kinase complex	Snf1p/Snf4p/Sip2p complex
Cs6g21650.5	Cs6g21650.3	AMP-dependent protein kinase complex	Snf1p/Snf4p/Sip2p complex
Cs6g21650.5	Cs6g21650.5	AMP-dependent protein kinase complex	Snf1p/Snf4p/Sip2p complex
Cs6g21650.5	Cs9g04650.3	AMP-dependent protein kinase complex	Snf1p/Snf4p/Sip2p complex
Cs9g01260.1	Cs9g01260.6	AMP-dependent protein kinase complex	Snf1p/Snf4p/Sip2p complex
Cs9g01260.1	Cs9g01260.1	AMP-dependent protein kinase complex	Snf1p/Snf4p/Sip2p complex
Cs9g01260.1	Cs9g01260.2	AMP-dependent protein kinase complex	Snf1p/Snf4p/Sip2p complex
Cs9g01260.1	Cs9g01260.4	AMP-dependent protein kinase complex	Snf1p/Snf4p/Sip2p complex
Cs9g04650.3	Cs6g21650.3	AMP-dependent protein kinase complex	Snf1p/Snf4p/Sip2p complex
Cs9g01260.6	Cs9g01260.6	AMP-dependent protein kinase complex	Snf1p/Snf4p/Sip2p complex
Cs9g01260.6	Cs9g01260.4	AMP-dependent protein kinase complex	Snf1p/Snf4p/Sip2p complex
Cs9g01260.6	Cs9g01260.2	AMP-dependent protein kinase complex	Snf1p/Snf4p/Sip2p complex
Cs6g21650.3	Cs6g21650.3	AMP-dependent protein kinase complex	Snf1p/Snf4p/Sip2p complex
Cs9g01260.4	Cs9g01260.4	AMP-dependent protein kinase complex	Snf1p/Snf4p/Sip2p complex
Cs9g01260.4	Cs9g01260.2	AMP-dependent protein kinase complex	Snf1p/Snf4p/Sip2p complex
Cs9g01260.2	Cs9g01260.2	AMP-dependent protein kinase complex	Snf1p/Snf4p/Sip2p complex
Cs6g21650.4	Cs9g04650.5	AMP-dependent protein kinase complex
Cs6g21650.4	Cs2g29000.2	AMP-dependent protein kinase complex
Cs9g04650.5	Cs6g21650.1	AMP-dependent protein kinase complex
Cs9g04650.5	Cs6g21650.3	AMP-dependent protein kinase complex
Cs9g04650.5	Cs6g21650.5	AMP-dependent protein kinase complex
Cs9g04650.5	Cs6g21650.2	AMP-dependent protein kinase complex
Cs6g21650.2	Cs2g29000.2	AMP-dependent protein kinase complex
Cs6g21650.1	Cs2g29000.2	AMP-dependent protein kinase complex
Cs3g13970.1	Cs2g29000.2	AMP-dependent protein kinase complex
Cs6g21650.5	Cs2g29000.2	AMP-dependent protein kinase complex
Cs6g21650.3	Cs2g29000.2	AMP-dependent protein kinase complex
orange1.1t00776.1	orange1.1t01111.1	anaphase-promoting complex
orange1.1t00776.1	Cs5g11700.4	anaphase-promoting complex
orange1.1t00776.1	Cs6g13270.1	anaphase-promoting complex
orange1.1t00776.1	Cs7g32370.2	anaphase-promoting complex
orange1.1t00776.1	Cs5g11700.3	anaphase-promoting complex
orange1.1t00776.1	Cs7g32370.1	anaphase-promoting complex
orange1.1t00776.1	Cs5g11700.2	anaphase-promoting complex
orange1.1t00776.1	Cs5g11700.1	anaphase-promoting complex
orange1.1t00776.1	Cs5g10030.1	anaphase-promoting complex
orange1.1t03814.1	Cs7g32370.1	anaphase-promoting complex
orange1.1t03814.1	Cs5g10030.1	anaphase-promoting complex
orange1.1t03814.1	orange1.1t01111.1	anaphase-promoting complex
orange1.1t03814.1	Cs5g11700.4	anaphase-promoting complex
orange1.1t03814.1	Cs6g13270.1	anaphase-promoting complex
orange1.1t03814.1	Cs7g32370.2	anaphase-promoting complex
orange1.1t03814.1	Cs5g11700.3	anaphase-promoting complex
orange1.1t03814.1	Cs5g11700.2	anaphase-promoting complex
orange1.1t03814.1	Cs5g11700.1	anaphase-promoting complex
Cs5g11700.1	Cs5g27220.2	anaphase-promoting complex
Cs5g11700.1	Cs7g03540.2	anaphase-promoting complex
Cs5g11700.1	orange1.1t04320.1	anaphase-promoting complex
Cs5g11700.1	Cs7g03540.3	anaphase-promoting complex
Cs5g11700.1	Cs5g04840.3	anaphase-promoting complex
Cs5g11700.1	orange1.1t03814.4	anaphase-promoting complex
Cs5g11700.1	Cs7g30930.1	anaphase-promoting complex
Cs5g11700.1	orange1.1t00776.2	anaphase-promoting complex
Cs5g11700.1	Cs5g04840.1	anaphase-promoting complex
Cs5g11700.1	Cs7g32370.1	anaphase-promoting complex
Cs5g11700.1	Cs5g10030.1	anaphase-promoting complex
Cs5g11700.1	orange1.1t00776.3	anaphase-promoting complex
Cs5g11700.1	orange1.1t01111.1	anaphase-promoting complex
Cs5g11700.1	orange1.1t00776.4	anaphase-promoting complex
Cs5g11700.1	Cs6g13270.1	anaphase-promoting complex
Cs5g11700.1	Cs5g27220.1	anaphase-promoting complex
Cs5g11700.1	Cs5g04840.2	anaphase-promoting complex
Cs5g11700.1	Cs9g04790.1	anaphase-promoting complex
Cs5g11700.1	orange1.1t03814.2	anaphase-promoting complex
Cs5g11700.1	Cs7g03540.1	anaphase-promoting complex
Cs7g03540.1	orange1.1t01111.1	anaphase-promoting complex
Cs7g03540.1	Cs5g11700.4	anaphase-promoting complex
Cs7g03540.1	Cs6g13270.1	anaphase-promoting complex
Cs7g03540.1	Cs7g32370.2	anaphase-promoting complex
Cs7g03540.1	Cs5g11700.3	anaphase-promoting complex
Cs7g03540.1	Cs7g32370.1	anaphase-promoting complex
Cs7g03540.1	Cs5g11700.2	anaphase-promoting complex
Cs7g03540.1	Cs5g10030.1	anaphase-promoting complex
Cs7g32370.1	Cs5g27220.2	anaphase-promoting complex
Cs7g32370.1	Cs7g03540.2	anaphase-promoting complex
Cs7g32370.1	orange1.1t04320.1	anaphase-promoting complex
Cs7g32370.1	Cs7g03540.3	anaphase-promoting complex
Cs7g32370.1	Cs5g04840.3	anaphase-promoting complex
Cs7g32370.1	orange1.1t03814.4	anaphase-promoting complex
Cs7g32370.1	Cs7g30930.1	anaphase-promoting complex
Cs7g32370.1	orange1.1t00776.2	anaphase-promoting complex
Cs7g32370.1	Cs5g04840.1	anaphase-promoting complex
Cs7g32370.1	orange1.1t00776.3	anaphase-promoting complex
Cs7g32370.1	orange1.1t00776.4	anaphase-promoting complex
Cs7g32370.1	orange1.1t01111.1	anaphase-promoting complex
Cs7g32370.1	Cs5g11700.4	anaphase-promoting complex
Cs7g32370.1	Cs6g13270.1	anaphase-promoting complex
Cs7g32370.1	Cs5g27220.1	anaphase-promoting complex
Cs7g32370.1	Cs9g04790.1	anaphase-promoting complex
Cs7g32370.1	Cs5g04840.2	anaphase-promoting complex
Cs7g32370.1	orange1.1t03814.2	anaphase-promoting complex
Cs7g32370.1	Cs5g11700.3	anaphase-promoting complex
Cs7g32370.1	Cs5g11700.2	anaphase-promoting complex
Cs5g27220.1	orange1.1t01111.1	anaphase-promoting complex
Cs5g27220.1	Cs5g11700.4	anaphase-promoting complex
Cs5g27220.1	Cs6g13270.1	anaphase-promoting complex
Cs5g27220.1	Cs7g32370.2	anaphase-promoting complex
Cs5g27220.1	Cs5g11700.3	anaphase-promoting complex
Cs5g27220.1	Cs5g11700.2	anaphase-promoting complex
Cs5g27220.1	Cs5g10030.1	anaphase-promoting complex
Cs5g04840.2	orange1.1t01111.1	anaphase-promoting complex
Cs5g04840.2	Cs5g11700.4	anaphase-promoting complex
Cs5g04840.2	Cs6g13270.1	anaphase-promoting complex
Cs5g04840.2	Cs7g32370.2	anaphase-promoting complex
Cs5g04840.2	Cs5g11700.3	anaphase-promoting complex
Cs5g04840.2	Cs5g11700.2	anaphase-promoting complex
Cs5g04840.2	Cs5g10030.1	anaphase-promoting complex
Cs7g30930.1	Cs5g11700.3	anaphase-promoting complex
Cs7g30930.1	orange1.1t01111.1	anaphase-promoting complex
Cs7g30930.1	Cs5g11700.2	anaphase-promoting complex
Cs7g30930.1	Cs5g10030.1	anaphase-promoting complex
Cs7g30930.1	Cs6g13270.1	anaphase-promoting complex
Cs7g30930.1	Cs7g32370.2	anaphase-promoting complex
orange1.1t04320.1	orange1.1t01111.1	anaphase-promoting complex
orange1.1t04320.1	Cs5g11700.4	anaphase-promoting complex
orange1.1t04320.1	Cs6g13270.1	anaphase-promoting complex
orange1.1t04320.1	Cs5g11700.3	anaphase-promoting complex
orange1.1t04320.1	Cs5g11700.2	anaphase-promoting complex
orange1.1t04320.1	Cs5g10030.1	anaphase-promoting complex
Cs5g11700.3	Cs5g27220.2	anaphase-promoting complex
Cs5g11700.3	Cs7g03540.2	anaphase-promoting complex
Cs5g11700.3	Cs7g03540.3	anaphase-promoting complex
Cs5g11700.3	Cs5g04840.3	anaphase-promoting complex
Cs5g11700.3	orange1.1t03814.4	anaphase-promoting complex
Cs5g11700.3	orange1.1t00776.2	anaphase-promoting complex
Cs5g11700.3	Cs5g04840.1	anaphase-promoting complex
Cs5g11700.3	Cs5g10030.1	anaphase-promoting complex
Cs5g11700.3	orange1.1t00776.3	anaphase-promoting complex
Cs5g11700.3	orange1.1t00776.4	anaphase-promoting complex
Cs5g11700.3	orange1.1t01111.1	anaphase-promoting complex
Cs5g11700.3	Cs6g13270.1	anaphase-promoting complex
Cs5g11700.3	Cs9g04790.1	anaphase-promoting complex
Cs5g11700.3	orange1.1t03814.2	anaphase-promoting complex
Cs5g10030.1	Cs5g27220.2	anaphase-promoting complex
Cs5g10030.1	Cs7g03540.2	anaphase-promoting complex
Cs5g10030.1	Cs7g03540.3	anaphase-promoting complex
Cs5g10030.1	Cs5g04840.3	anaphase-promoting complex
Cs5g10030.1	orange1.1t03814.4	anaphase-promoting complex
Cs5g10030.1	orange1.1t00776.2	anaphase-promoting complex
Cs5g10030.1	Cs5g04840.1	anaphase-promoting complex
Cs5g10030.1	orange1.1t00776.3	anaphase-promoting complex
Cs5g10030.1	orange1.1t01111.1	anaphase-promoting complex
Cs5g10030.1	orange1.1t00776.4	anaphase-promoting complex
Cs5g10030.1	Cs5g11700.4	anaphase-promoting complex
Cs5g10030.1	Cs6g13270.1	anaphase-promoting complex
Cs5g10030.1	Cs9g04790.1	anaphase-promoting complex
Cs5g10030.1	orange1.1t03814.2	anaphase-promoting complex
Cs5g10030.1	Cs5g11700.2	anaphase-promoting complex
orange1.1t01111.1	Cs5g27220.2	anaphase-promoting complex
orange1.1t01111.1	Cs7g03540.2	anaphase-promoting complex
orange1.1t01111.1	Cs7g03540.3	anaphase-promoting complex
orange1.1t01111.1	Cs5g04840.3	anaphase-promoting complex
orange1.1t01111.1	orange1.1t03814.4	anaphase-promoting complex
orange1.1t01111.1	orange1.1t00776.2	anaphase-promoting complex
orange1.1t01111.1	Cs5g04840.1	anaphase-promoting complex
orange1.1t01111.1	orange1.1t00776.3	anaphase-promoting complex
orange1.1t01111.1	orange1.1t00776.4	anaphase-promoting complex
orange1.1t01111.1	Cs5g11700.4	anaphase-promoting complex
orange1.1t01111.1	Cs9g04790.1	anaphase-promoting complex
orange1.1t01111.1	orange1.1t03814.2	anaphase-promoting complex
orange1.1t01111.1	Cs5g11700.2	anaphase-promoting complex
Cs5g04840.3	Cs5g11700.4	anaphase-promoting complex
Cs5g04840.3	Cs6g13270.1	anaphase-promoting complex
Cs5g04840.3	Cs5g11700.2	anaphase-promoting complex
orange1.1t00776.3	Cs5g11700.4	anaphase-promoting complex
orange1.1t00776.3	Cs6g13270.1	anaphase-promoting complex
orange1.1t00776.3	Cs7g32370.2	anaphase-promoting complex
orange1.1t00776.3	Cs5g11700.2	anaphase-promoting complex
Cs6g13270.1	Cs5g27220.2	anaphase-promoting complex
Cs6g13270.1	orange1.1t00776.4	anaphase-promoting complex
Cs6g13270.1	Cs7g03540.2	anaphase-promoting complex
Cs6g13270.1	Cs7g03540.3	anaphase-promoting complex
Cs6g13270.1	Cs5g11700.4	anaphase-promoting complex
Cs6g13270.1	orange1.1t03814.4	anaphase-promoting complex
Cs6g13270.1	orange1.1t00776.2	anaphase-promoting complex
Cs6g13270.1	orange1.1t03814.2	anaphase-promoting complex
Cs6g13270.1	Cs5g04840.1	anaphase-promoting complex
Cs6g13270.1	Cs5g11700.2	anaphase-promoting complex
Cs5g04840.1	Cs5g11700.4	anaphase-promoting complex
Cs5g04840.1	Cs7g32370.2	anaphase-promoting complex
Cs5g04840.1	Cs5g11700.2	anaphase-promoting complex
Cs5g11700.2	Cs5g27220.2	anaphase-promoting complex
Cs5g11700.2	Cs7g03540.2	anaphase-promoting complex
Cs5g11700.2	Cs7g03540.3	anaphase-promoting complex
Cs5g11700.2	orange1.1t03814.4	anaphase-promoting complex
Cs5g11700.2	orange1.1t00776.2	anaphase-promoting complex
Cs5g11700.2	orange1.1t00776.4	anaphase-promoting complex
Cs5g11700.2	Cs9g04790.1	anaphase-promoting complex
Cs5g11700.2	orange1.1t03814.2	anaphase-promoting complex
Cs7g03540.2	Cs5g11700.4	anaphase-promoting complex
Cs7g03540.2	Cs7g32370.2	anaphase-promoting complex
orange1.1t00776.4	Cs5g11700.4	anaphase-promoting complex
Cs9g04790.1	Cs7g32370.2	anaphase-promoting complex
orange1.1t00776.2	Cs5g11700.4	anaphase-promoting complex
orange1.1t00776.2	Cs7g32370.2	anaphase-promoting complex
orange1.1t03814.2	Cs5g11700.4	anaphase-promoting complex
orange1.1t03814.2	Cs7g32370.2	anaphase-promoting complex
Cs7g32370.2	Cs7g03540.3	anaphase-promoting complex
Cs5g27220.2	Cs5g11700.4	anaphase-promoting complex
Cs5g11700.4	Cs7g03540.3	anaphase-promoting complex
Cs5g11700.4	orange1.1t03814.4	anaphase-promoting complex
orange1.1t00776.1	Cs5g27220.2	Anaphase-promoting complex, cyclosome	anaphase-promoting complex
orange1.1t00776.1	Cs7g03540.2	Anaphase-promoting complex, cyclosome	anaphase-promoting complex
orange1.1t00776.1	orange1.1t04320.1	Anaphase-promoting complex, cyclosome	anaphase-promoting complex
orange1.1t00776.1	Cs7g03540.3	Anaphase-promoting complex, cyclosome	anaphase-promoting complex
orange1.1t00776.1	orange1.1t03814.1	Anaphase-promoting complex, cyclosome	anaphase-promoting complex
orange1.1t00776.1	orange1.1t03814.4	Anaphase-promoting complex, cyclosome	anaphase-promoting complex
orange1.1t00776.1	Cs7g30930.1	Anaphase-promoting complex, cyclosome	anaphase-promoting complex
orange1.1t00776.1	Cs5g27220.1	Anaphase-promoting complex, cyclosome	anaphase-promoting complex
orange1.1t00776.1	Cs9g04790.1	Anaphase-promoting complex, cyclosome	anaphase-promoting complex
orange1.1t00776.1	orange1.1t03814.2	Anaphase-promoting complex, cyclosome	anaphase-promoting complex
orange1.1t00776.1	Cs7g03540.1	Anaphase-promoting complex, cyclosome	anaphase-promoting complex
orange1.1t03814.1	Cs5g27220.2	Anaphase-promoting complex, cyclosome	anaphase-promoting complex
orange1.1t03814.1	Cs7g03540.2	Anaphase-promoting complex, cyclosome	anaphase-promoting complex
orange1.1t03814.1	orange1.1t04320.1	Anaphase-promoting complex, cyclosome	anaphase-promoting complex
orange1.1t03814.1	Cs7g03540.3	Anaphase-promoting complex, cyclosome	anaphase-promoting complex
orange1.1t03814.1	orange1.1t03814.1	Anaphase-promoting complex, cyclosome	anaphase-promoting complex
orange1.1t03814.1	Cs5g04840.3	Anaphase-promoting complex, cyclosome	anaphase-promoting complex
orange1.1t03814.1	orange1.1t00776.2	Anaphase-promoting complex, cyclosome	anaphase-promoting complex
orange1.1t03814.1	Cs7g30930.1	Anaphase-promoting complex, cyclosome	anaphase-promoting complex
orange1.1t03814.1	Cs5g04840.1	Anaphase-promoting complex, cyclosome	anaphase-promoting complex
orange1.1t03814.1	orange1.1t00776.3	Anaphase-promoting complex, cyclosome	anaphase-promoting complex
orange1.1t03814.1	orange1.1t00776.4	Anaphase-promoting complex, cyclosome	anaphase-promoting complex
orange1.1t03814.1	Cs5g27220.1	Anaphase-promoting complex, cyclosome	anaphase-promoting complex
orange1.1t03814.1	Cs5g04840.2	Anaphase-promoting complex, cyclosome	anaphase-promoting complex
orange1.1t03814.1	Cs9g04790.1	Anaphase-promoting complex, cyclosome	anaphase-promoting complex
orange1.1t03814.1	orange1.1t03814.2	Anaphase-promoting complex, cyclosome	anaphase-promoting complex
orange1.1t03814.1	Cs7g03540.1	Anaphase-promoting complex, cyclosome	anaphase-promoting complex
Cs7g03540.1	orange1.1t00776.3	Anaphase-promoting complex, cyclosome	anaphase-promoting complex
Cs7g03540.1	orange1.1t00776.4	Anaphase-promoting complex, cyclosome	anaphase-promoting complex
Cs7g03540.1	Cs5g04840.3	Anaphase-promoting complex, cyclosome	anaphase-promoting complex
Cs7g03540.1	orange1.1t03814.4	Anaphase-promoting complex, cyclosome	anaphase-promoting complex
Cs7g03540.1	orange1.1t00776.2	Anaphase-promoting complex, cyclosome	anaphase-promoting complex
Cs7g03540.1	Cs7g30930.1	Anaphase-promoting complex, cyclosome	anaphase-promoting complex
Cs7g03540.1	Cs5g27220.1	Anaphase-promoting complex, cyclosome	anaphase-promoting complex
Cs7g03540.1	Cs5g04840.2	Anaphase-promoting complex, cyclosome	anaphase-promoting complex
Cs7g03540.1	Cs9g04790.1	Anaphase-promoting complex, cyclosome	anaphase-promoting complex
Cs7g03540.1	orange1.1t03814.2	Anaphase-promoting complex, cyclosome	anaphase-promoting complex
Cs7g03540.1	Cs5g04840.1	Anaphase-promoting complex, cyclosome	anaphase-promoting complex
Cs5g27220.1	orange1.1t00776.3	Anaphase-promoting complex, cyclosome	anaphase-promoting complex
Cs5g27220.1	orange1.1t00776.4	Anaphase-promoting complex, cyclosome	anaphase-promoting complex
Cs5g27220.1	Cs7g03540.2	Anaphase-promoting complex, cyclosome	anaphase-promoting complex
Cs5g27220.1	Cs7g03540.3	Anaphase-promoting complex, cyclosome	anaphase-promoting complex
Cs5g27220.1	Cs5g04840.3	Anaphase-promoting complex, cyclosome	anaphase-promoting complex
Cs5g27220.1	orange1.1t03814.4	Anaphase-promoting complex, cyclosome	anaphase-promoting complex
Cs5g27220.1	Cs7g30930.1	Anaphase-promoting complex, cyclosome	anaphase-promoting complex
Cs5g27220.1	orange1.1t00776.2	Anaphase-promoting complex, cyclosome	anaphase-promoting complex
Cs5g27220.1	Cs9g04790.1	Anaphase-promoting complex, cyclosome	anaphase-promoting complex
Cs5g27220.1	Cs5g04840.2	Anaphase-promoting complex, cyclosome	anaphase-promoting complex
Cs5g27220.1	orange1.1t03814.2	Anaphase-promoting complex, cyclosome	anaphase-promoting complex
Cs5g27220.1	Cs5g04840.1	Anaphase-promoting complex, cyclosome	anaphase-promoting complex
Cs5g04840.2	Cs5g27220.2	Anaphase-promoting complex, cyclosome	anaphase-promoting complex
Cs5g04840.2	Cs7g03540.2	Anaphase-promoting complex, cyclosome	anaphase-promoting complex
Cs5g04840.2	orange1.1t04320.1	Anaphase-promoting complex, cyclosome	anaphase-promoting complex
Cs5g04840.2	Cs7g03540.3	Anaphase-promoting complex, cyclosome	anaphase-promoting complex
Cs5g04840.2	orange1.1t03814.4	Anaphase-promoting complex, cyclosome	anaphase-promoting complex
Cs5g04840.2	Cs7g30930.1	Anaphase-promoting complex, cyclosome	anaphase-promoting complex
Cs5g04840.2	Cs9g04790.1	Anaphase-promoting complex, cyclosome	anaphase-promoting complex
Cs5g04840.2	orange1.1t03814.2	Anaphase-promoting complex, cyclosome	anaphase-promoting complex
Cs7g30930.1	orange1.1t00776.2	Anaphase-promoting complex, cyclosome	anaphase-promoting complex
Cs7g30930.1	Cs5g27220.2	Anaphase-promoting complex, cyclosome	anaphase-promoting complex
Cs7g30930.1	Cs9g04790.1	Anaphase-promoting complex, cyclosome	anaphase-promoting complex
Cs7g30930.1	orange1.1t03814.2	Anaphase-promoting complex, cyclosome	anaphase-promoting complex
Cs7g30930.1	orange1.1t00776.3	Anaphase-promoting complex, cyclosome	anaphase-promoting complex
Cs7g30930.1	Cs5g04840.1	Anaphase-promoting complex, cyclosome	anaphase-promoting complex
Cs7g30930.1	orange1.1t00776.4	Anaphase-promoting complex, cyclosome	anaphase-promoting complex
Cs7g30930.1	Cs7g03540.2	Anaphase-promoting complex, cyclosome	anaphase-promoting complex
Cs7g30930.1	orange1.1t04320.1	Anaphase-promoting complex, cyclosome	anaphase-promoting complex
Cs7g30930.1	Cs7g03540.3	Anaphase-promoting complex, cyclosome	anaphase-promoting complex
Cs7g30930.1	Cs5g04840.3	Anaphase-promoting complex, cyclosome	anaphase-promoting complex
Cs7g30930.1	orange1.1t03814.4	Anaphase-promoting complex, cyclosome	anaphase-promoting complex
orange1.1t04320.1	orange1.1t00776.3	Anaphase-promoting complex, cyclosome	anaphase-promoting complex
orange1.1t04320.1	orange1.1t00776.4	Anaphase-promoting complex, cyclosome	anaphase-promoting complex
orange1.1t04320.1	Cs5g04840.3	Anaphase-promoting complex, cyclosome	anaphase-promoting complex
orange1.1t04320.1	orange1.1t03814.4	Anaphase-promoting complex, cyclosome	anaphase-promoting complex
orange1.1t04320.1	orange1.1t00776.2	Anaphase-promoting complex, cyclosome	anaphase-promoting complex
orange1.1t04320.1	orange1.1t03814.2	Anaphase-promoting complex, cyclosome	anaphase-promoting complex
orange1.1t04320.1	Cs5g04840.1	Anaphase-promoting complex, cyclosome	anaphase-promoting complex
Cs5g04840.3	Cs5g27220.2	Anaphase-promoting complex, cyclosome	anaphase-promoting complex
Cs5g04840.3	Cs7g03540.2	Anaphase-promoting complex, cyclosome	anaphase-promoting complex
Cs5g04840.3	Cs7g03540.3	Anaphase-promoting complex, cyclosome	anaphase-promoting complex
Cs5g04840.3	orange1.1t03814.4	Anaphase-promoting complex, cyclosome	anaphase-promoting complex
Cs5g04840.3	orange1.1t03814.2	Anaphase-promoting complex, cyclosome	anaphase-promoting complex
orange1.1t00776.3	Cs5g27220.2	Anaphase-promoting complex, cyclosome	anaphase-promoting complex
orange1.1t00776.3	Cs7g03540.2	Anaphase-promoting complex, cyclosome	anaphase-promoting complex
orange1.1t00776.3	Cs7g03540.3	Anaphase-promoting complex, cyclosome	anaphase-promoting complex
orange1.1t00776.3	orange1.1t03814.4	Anaphase-promoting complex, cyclosome	anaphase-promoting complex
orange1.1t00776.3	Cs9g04790.1	Anaphase-promoting complex, cyclosome	anaphase-promoting complex
orange1.1t00776.3	orange1.1t03814.2	Anaphase-promoting complex, cyclosome	anaphase-promoting complex
Cs5g04840.1	Cs5g27220.2	Anaphase-promoting complex, cyclosome	anaphase-promoting complex
Cs5g04840.1	Cs7g03540.2	Anaphase-promoting complex, cyclosome	anaphase-promoting complex
Cs5g04840.1	Cs7g03540.3	Anaphase-promoting complex, cyclosome	anaphase-promoting complex
Cs5g04840.1	orange1.1t03814.4	Anaphase-promoting complex, cyclosome	anaphase-promoting complex
Cs5g04840.1	Cs9g04790.1	Anaphase-promoting complex, cyclosome	anaphase-promoting complex
Cs5g04840.1	orange1.1t03814.2	Anaphase-promoting complex, cyclosome	anaphase-promoting complex
Cs7g03540.2	orange1.1t00776.4	Anaphase-promoting complex, cyclosome	anaphase-promoting complex
Cs7g03540.2	orange1.1t03814.4	Anaphase-promoting complex, cyclosome	anaphase-promoting complex
Cs7g03540.2	orange1.1t00776.2	Anaphase-promoting complex, cyclosome	anaphase-promoting complex
Cs7g03540.2	Cs9g04790.1	Anaphase-promoting complex, cyclosome	anaphase-promoting complex
Cs7g03540.2	orange1.1t03814.2	Anaphase-promoting complex, cyclosome	anaphase-promoting complex
orange1.1t00776.4	Cs5g27220.2	Anaphase-promoting complex, cyclosome	anaphase-promoting complex
orange1.1t00776.4	Cs7g03540.3	Anaphase-promoting complex, cyclosome	anaphase-promoting complex
orange1.1t00776.4	orange1.1t03814.4	Anaphase-promoting complex, cyclosome	anaphase-promoting complex
orange1.1t00776.4	orange1.1t03814.2	Anaphase-promoting complex, cyclosome	anaphase-promoting complex
Cs9g04790.1	orange1.1t00776.2	Anaphase-promoting complex, cyclosome	anaphase-promoting complex
Cs9g04790.1	orange1.1t03814.2	Anaphase-promoting complex, cyclosome	anaphase-promoting complex
Cs9g04790.1	Cs7g03540.3	Anaphase-promoting complex, cyclosome	anaphase-promoting complex
Cs9g04790.1	orange1.1t03814.4	Anaphase-promoting complex, cyclosome	anaphase-promoting complex
orange1.1t00776.2	Cs5g27220.2	Anaphase-promoting complex, cyclosome	anaphase-promoting complex
orange1.1t00776.2	Cs7g03540.3	Anaphase-promoting complex, cyclosome	anaphase-promoting complex
orange1.1t00776.2	orange1.1t03814.4	Anaphase-promoting complex, cyclosome	anaphase-promoting complex
orange1.1t00776.2	orange1.1t03814.2	Anaphase-promoting complex, cyclosome	anaphase-promoting complex
orange1.1t03814.2	Cs5g27220.2	Anaphase-promoting complex, cyclosome	anaphase-promoting complex
orange1.1t03814.2	Cs7g03540.3	Anaphase-promoting complex, cyclosome	anaphase-promoting complex
orange1.1t03814.2	orange1.1t03814.2	Anaphase-promoting complex, cyclosome	anaphase-promoting complex
Cs5g27220.2	orange1.1t03814.4	Anaphase-promoting complex, cyclosome	anaphase-promoting complex
orange1.1t03814.4	Cs7g03540.3	Anaphase-promoting complex, cyclosome	anaphase-promoting complex
Cs7g31270.1	Cs8g20040.1	Anthranilate synthase complex	anthranilate synthase complex
Cs7g31270.1	Cs8g20040.3	Anthranilate synthase complex	anthranilate synthase complex
Cs7g31270.1	Cs7g31270.1	Anthranilate synthase complex	anthranilate synthase complex
Cs7g31270.1	Cs7g31270.3	Anthranilate synthase complex	anthranilate synthase complex
Cs7g31270.3	Cs8g20040.1	Anthranilate synthase complex	anthranilate synthase complex
Cs7g31270.3	Cs8g20040.3	Anthranilate synthase complex	anthranilate synthase complex
Cs8g20040.3	Cs8g20040.1	Anthranilate synthase complex	anthranilate synthase complex
Cs8g20040.1	Cs8g20040.1	Anthranilate synthase complex	anthranilate synthase complex
Cs7g24320.3	Cs7g09320.1	AP-1 adaptor complex	AP-1 adaptor complex
Cs7g24320.3	Cs5g03320.2	AP-1 adaptor complex	AP-1 adaptor complex
Cs7g24320.3	Cs3g26060.1	AP-1 adaptor complex	AP-1 adaptor complex
Cs7g24320.3	Cs7g08360.1	AP-1 adaptor complex	AP-1 adaptor complex
Cs7g24320.3	Cs5g05930.2	AP-1 adaptor complex	AP-1 adaptor complex
Cs7g24320.3	Cs5g03320.1	AP-1 adaptor complex	AP-1 adaptor complex
Cs7g24320.3	Cs5g05930.1	AP-1 adaptor complex	AP-1 adaptor complex
Cs7g24320.3	Cs5g03320.3	AP-1 adaptor complex	AP-1 adaptor complex
Cs7g24320.3	Cs3g26060.3	AP-1 adaptor complex	AP-1 adaptor complex
Cs3g26060.1	Cs5g03320.2	AP-1 adaptor complex	AP-1 adaptor complex
Cs3g26060.1	Cs7g08360.1	AP-1 adaptor complex	AP-1 adaptor complex
Cs3g26060.1	Cs7g24320.1	AP-1 adaptor complex	AP-1 adaptor complex
Cs3g26060.1	Cs5g03320.1	AP-1 adaptor complex	AP-1 adaptor complex
Cs3g26060.1	Cs7g24320.2	AP-1 adaptor complex	AP-1 adaptor complex
Cs3g26060.1	Cs5g03320.3	AP-1 adaptor complex	AP-1 adaptor complex
Cs7g24320.1	Cs7g09320.1	AP-1 adaptor complex	AP-1 adaptor complex
Cs7g24320.1	Cs5g03320.2	AP-1 adaptor complex	AP-1 adaptor complex
Cs7g24320.1	Cs7g08360.1	AP-1 adaptor complex	AP-1 adaptor complex
Cs7g24320.1	Cs5g05930.2	AP-1 adaptor complex	AP-1 adaptor complex
Cs7g24320.1	Cs5g03320.1	AP-1 adaptor complex	AP-1 adaptor complex
Cs7g24320.1	Cs5g05930.1	AP-1 adaptor complex	AP-1 adaptor complex
Cs7g24320.1	Cs5g03320.3	AP-1 adaptor complex	AP-1 adaptor complex
Cs7g24320.1	Cs3g26060.3	AP-1 adaptor complex	AP-1 adaptor complex
Cs5g03320.2	Cs7g09320.1	AP-1 adaptor complex	AP-1 adaptor complex
Cs5g03320.2	Cs5g03320.1	AP-1 adaptor complex	AP-1 adaptor complex
Cs5g03320.2	Cs7g24320.2	AP-1 adaptor complex	AP-1 adaptor complex
Cs5g03320.2	Cs5g03320.2	AP-1 adaptor complex	AP-1 adaptor complex
Cs5g03320.2	Cs5g03320.3	AP-1 adaptor complex	AP-1 adaptor complex
Cs5g03320.2	Cs8g01050.1	AP-1 adaptor complex	AP-1 adaptor complex
Cs5g03320.2	Cs5g05930.2	AP-1 adaptor complex	AP-1 adaptor complex
Cs5g03320.2	Cs7g08360.1	AP-1 adaptor complex	AP-1 adaptor complex
Cs5g03320.2	Cs5g05930.1	AP-1 adaptor complex	AP-1 adaptor complex
Cs5g03320.2	Cs3g26060.3	AP-1 adaptor complex	AP-1 adaptor complex
Cs5g03320.2	Cs3g17320.1	AP-1 adaptor complex	AP-1 adaptor complex
Cs5g05930.1	Cs5g05930.2	AP-1 adaptor complex	AP-1 adaptor complex
Cs5g05930.1	Cs5g03320.3	AP-1 adaptor complex	AP-1 adaptor complex
Cs5g05930.1	Cs7g09320.1	AP-1 adaptor complex	AP-1 adaptor complex
Cs5g05930.1	Cs8g01050.1	AP-1 adaptor complex	AP-1 adaptor complex
Cs5g05930.1	Cs3g17320.1	AP-1 adaptor complex	AP-1 adaptor complex
Cs5g05930.1	Cs7g08360.1	AP-1 adaptor complex	AP-1 adaptor complex
Cs5g05930.1	Cs5g03320.1	AP-1 adaptor complex	AP-1 adaptor complex
Cs5g05930.1	Cs5g05930.1	AP-1 adaptor complex	AP-1 adaptor complex
Cs5g05930.1	Cs7g24320.2	AP-1 adaptor complex	AP-1 adaptor complex
Cs5g03320.3	Cs7g09320.1	AP-1 adaptor complex	AP-1 adaptor complex
Cs5g03320.3	Cs5g03320.1	AP-1 adaptor complex	AP-1 adaptor complex
Cs5g03320.3	Cs7g24320.2	AP-1 adaptor complex	AP-1 adaptor complex
Cs5g03320.3	Cs5g03320.3	AP-1 adaptor complex	AP-1 adaptor complex
Cs5g03320.3	Cs8g01050.1	AP-1 adaptor complex	AP-1 adaptor complex
Cs5g03320.3	Cs5g05930.2	AP-1 adaptor complex	AP-1 adaptor complex
Cs5g03320.3	Cs7g08360.1	AP-1 adaptor complex	AP-1 adaptor complex
Cs5g03320.3	Cs3g26060.3	AP-1 adaptor complex	AP-1 adaptor complex
Cs5g03320.3	Cs3g17320.1	AP-1 adaptor complex	AP-1 adaptor complex
Cs7g08360.1	Cs5g05930.2	AP-1 adaptor complex	AP-1 adaptor complex
Cs7g08360.1	Cs7g09320.1	AP-1 adaptor complex	AP-1 adaptor complex
Cs7g08360.1	Cs7g08360.1	AP-1 adaptor complex	AP-1 adaptor complex
Cs7g08360.1	Cs5g03320.1	AP-1 adaptor complex	AP-1 adaptor complex
Cs7g08360.1	Cs7g24320.2	AP-1 adaptor complex	AP-1 adaptor complex
Cs7g08360.1	Cs3g26060.3	AP-1 adaptor complex	AP-1 adaptor complex
Cs7g08360.1	Cs8g01050.1	AP-1 adaptor complex	AP-1 adaptor complex
Cs3g17320.1	Cs7g09320.1	AP-1 adaptor complex	AP-1 adaptor complex
Cs3g17320.1	Cs5g05930.2	AP-1 adaptor complex	AP-1 adaptor complex
Cs3g17320.1	Cs5g03320.1	AP-1 adaptor complex	AP-1 adaptor complex
Cs7g24320.2	Cs7g09320.1	AP-1 adaptor complex	AP-1 adaptor complex
Cs7g24320.2	Cs5g05930.2	AP-1 adaptor complex	AP-1 adaptor complex
Cs7g24320.2	Cs5g03320.1	AP-1 adaptor complex	AP-1 adaptor complex
Cs7g24320.2	Cs3g26060.3	AP-1 adaptor complex	AP-1 adaptor complex
Cs5g03320.1	Cs7g09320.1	AP-1 adaptor complex	AP-1 adaptor complex
Cs5g03320.1	Cs5g03320.1	AP-1 adaptor complex	AP-1 adaptor complex
Cs5g03320.1	Cs8g01050.1	AP-1 adaptor complex	AP-1 adaptor complex
Cs5g03320.1	Cs5g05930.2	AP-1 adaptor complex	AP-1 adaptor complex
Cs5g03320.1	Cs3g26060.3	AP-1 adaptor complex	AP-1 adaptor complex
Cs8g01050.1	Cs7g09320.1	AP-1 adaptor complex	AP-1 adaptor complex
Cs8g01050.1	Cs5g05930.2	AP-1 adaptor complex	AP-1 adaptor complex
Cs7g09320.1	Cs5g05930.2	AP-1 adaptor complex	AP-1 adaptor complex
Cs7g09320.1	Cs7g09320.1	AP-1 adaptor complex	AP-1 adaptor complex
Cs5g05930.2	Cs5g05930.2	AP-1 adaptor complex	AP-1 adaptor complex
Cs7g18380.1	Cs3g26060.2	AP-2 adaptor complex
Cs7g32440.2	Cs7g27100.1	AP-3 adaptor complex	Clathrin-associated protein AP-3 complex
Cs7g32440.1	Cs7g27100.1	AP-3 adaptor complex	Clathrin-associated protein AP-3 complex
Cs1g24090.1	Cs7g32440.2	AP-3 adaptor complex
Cs1g24090.1	Cs7g32440.1	AP-3 adaptor complex
Cs1g24090.1	Cs7g27100.1	AP-3 adaptor complex
Cs7g32440.2	Cs1g24090.3	AP-3 adaptor complex
Cs7g32440.2	Cs1g24090.2	AP-3 adaptor complex
Cs1g24090.3	Cs7g32440.1	AP-3 adaptor complex
Cs1g24090.3	Cs7g27100.1	AP-3 adaptor complex
Cs7g32440.1	Cs1g24090.2	AP-3 adaptor complex
Cs7g32440.1	Cs1g24090.4	AP-3 adaptor complex
Cs1g24090.4	Cs7g27100.1	AP-3 adaptor complex
Cs1g24090.2	Cs7g27100.1	AP-3 adaptor complex
Cs2g25710.1	Cs7g09790.1	ARP2/3 complex	Arp2/3 protein complex
Cs2g25710.1	Cs9g11610.2	ARP2/3 complex	Arp2/3 protein complex
Cs2g25710.1	Cs9g11610.1	ARP2/3 complex	Arp2/3 protein complex
Cs2g25710.1	orange1.1t01598.1	ARP2/3 complex	Arp2/3 protein complex
Cs2g25710.1	Cs4g05260.2	ARP2/3 complex	Arp2/3 protein complex
Cs2g25710.1	Cs4g05260.1	ARP2/3 complex	Arp2/3 protein complex
Cs2g25710.1	Cs2g12060.1	ARP2/3 complex	Arp2/3 protein complex
Cs2g25710.1	Cs7g09790.2	ARP2/3 complex	Arp2/3 protein complex
Cs9g11610.1	Cs7g09790.1	ARP2/3 complex	Arp2/3 protein complex
Cs9g11610.1	Cs2g12060.1	ARP2/3 complex	Arp2/3 protein complex
Cs9g11610.1	Cs7g09790.2	ARP2/3 complex	Arp2/3 protein complex
Cs9g11610.1	orange1.1t01598.1	ARP2/3 complex	Arp2/3 protein complex
Cs7g09790.1	Cs9g11610.2	ARP2/3 complex	Arp2/3 protein complex
Cs7g09790.1	orange1.1t01598.1	ARP2/3 complex	Arp2/3 protein complex
Cs7g09790.1	Cs4g05260.2	ARP2/3 complex	Arp2/3 protein complex
Cs7g09790.1	Cs4g05260.1	ARP2/3 complex	Arp2/3 protein complex
Cs7g09790.1	Cs2g12060.1	ARP2/3 complex	Arp2/3 protein complex
orange1.1t01598.1	Cs2g12060.1	ARP2/3 complex	Arp2/3 protein complex
orange1.1t01598.1	Cs7g09790.2	ARP2/3 complex	Arp2/3 protein complex
orange1.1t01598.1	Cs9g11610.2	ARP2/3 complex	Arp2/3 protein complex
orange1.1t01598.1	Cs4g05260.2	ARP2/3 complex	Arp2/3 protein complex
Cs2g12060.1	Cs9g11610.2	ARP2/3 complex	Arp2/3 protein complex
Cs2g12060.1	Cs4g05260.1	ARP2/3 complex	Arp2/3 protein complex
Cs2g12060.1	Cs7g09790.2	ARP2/3 complex	Arp2/3 protein complex
Cs7g09790.2	Cs9g11610.2	ARP2/3 complex	Arp2/3 protein complex
Cs7g09790.2	Cs4g05260.2	ARP2/3 complex	Arp2/3 protein complex
Cs7g09790.2	Cs4g05260.1	ARP2/3 complex	Arp2/3 protein complex
Cs2g08410.1	Cs7g13800.1	box C/D snoRNP complex
Cs2g08410.1	Cs7g13800.2	box C/D snoRNP complex
Cs7g13800.4	orange1.1t01131.1	box C/D snoRNP complex
Cs7g13800.2	orange1.1t01131.1	box C/D snoRNP complex
orange1.1t01131.1	Cs7g13800.1	box C/D snoRNP complex
Cs3g14040.1	orange1.1t03838.1	cAMP-dependent protein kinase
orange1.1t03838.1	Cs9g13010.1	cAMP-dependent protein kinase
orange1.1t03838.1	Cs8g12690.1	cAMP-dependent protein kinase
Cs1g21800.2	Cs3g15840.2	Casein kinase II complex	UTP C complex
Cs1g21800.2	Cs1g21900.1	Casein kinase II complex	UTP C complex
Cs1g21800.2	Cs1g21900.2	Casein kinase II complex	UTP C complex
Cs1g21800.2	Cs1g21800.1	Casein kinase II complex	UTP C complex
Cs1g21800.2	Cs3g15840.3	Casein kinase II complex	UTP C complex
Cs1g21800.2	Cs1g21900.3	Casein kinase II complex	UTP C complex
Cs1g21800.2	Cs3g15840.1	Casein kinase II complex	UTP C complex
Cs1g21800.2	Cs1g21800.2	Casein kinase II complex	UTP C complex
Cs1g21900.2	Cs3g15840.2	Casein kinase II complex	UTP C complex
Cs1g21900.2	Cs1g21900.2	Casein kinase II complex	UTP C complex
Cs1g21900.2	Cs1g21900.1	Casein kinase II complex	UTP C complex
Cs1g21900.2	Cs1g21800.1	Casein kinase II complex	UTP C complex
Cs1g21900.2	Cs3g15840.3	Casein kinase II complex	UTP C complex
Cs1g21900.2	Cs1g21900.3	Casein kinase II complex	UTP C complex
Cs1g21900.2	Cs3g15840.1	Casein kinase II complex	UTP C complex
Cs3g15840.3	Cs3g15840.2	Casein kinase II complex	UTP C complex
Cs3g15840.3	Cs1g21900.1	Casein kinase II complex	UTP C complex
Cs3g15840.3	Cs1g21800.1	Casein kinase II complex	UTP C complex
Cs3g15840.3	Cs3g15840.3	Casein kinase II complex	UTP C complex
Cs3g15840.3	Cs1g21900.3	Casein kinase II complex	UTP C complex
Cs3g15840.3	Cs3g15840.1	Casein kinase II complex	UTP C complex
Cs1g21800.1	Cs3g15840.2	Casein kinase II complex	UTP C complex
Cs1g21800.1	Cs1g21900.1	Casein kinase II complex	UTP C complex
Cs1g21800.1	Cs1g21800.1	Casein kinase II complex	UTP C complex
Cs1g21800.1	Cs1g21900.3	Casein kinase II complex	UTP C complex
Cs1g21800.1	Cs3g15840.1	Casein kinase II complex	UTP C complex
Cs3g15840.1	Cs3g15840.2	Casein kinase II complex	UTP C complex
Cs3g15840.1	Cs1g21900.1	Casein kinase II complex	UTP C complex
Cs3g15840.1	Cs1g21900.3	Casein kinase II complex	UTP C complex
Cs3g15840.1	Cs3g15840.1	Casein kinase II complex	UTP C complex
Cs1g21900.1	Cs3g15840.2	Casein kinase II complex	UTP C complex
Cs1g21900.1	Cs1g21900.1	Casein kinase II complex	UTP C complex
Cs1g21900.1	Cs1g21900.3	Casein kinase II complex	UTP C complex
Cs1g21900.3	Cs3g15840.2	Casein kinase II complex	UTP C complex
Cs1g21900.3	Cs1g21900.3	Casein kinase II complex	UTP C complex
Cs3g15840.2	Cs3g15840.2	Casein kinase II complex	UTP C complex
Cs1g21900.4	Cs5g07620.4	Casein kinase II complex
Cs1g21900.4	Cs1g02980.1	Casein kinase II complex
Cs1g21900.4	Cs5g07620.1	Casein kinase II complex
Cs1g21900.4	Cs5g07620.2	Casein kinase II complex
Cs1g21900.4	Cs5g07620.3	Casein kinase II complex
Cs1g21900.4	Cs1g02980.2	Casein kinase II complex
Cs1g21800.2	Cs5g07620.4	Casein kinase II complex
Cs1g21800.2	Cs5g07620.2	Casein kinase II complex
Cs1g21800.2	Cs5g07620.3	Casein kinase II complex
Cs1g21800.2	Cs1g02980.2	Casein kinase II complex
Cs1g21800.2	Cs1g02980.1	Casein kinase II complex
Cs1g21800.2	Cs5g07620.1	Casein kinase II complex
Cs1g21900.2	Cs5g07620.4	Casein kinase II complex
Cs1g21900.2	Cs5g07620.2	Casein kinase II complex
Cs1g21900.2	Cs5g07620.3	Casein kinase II complex
Cs1g21900.2	Cs1g02980.2	Casein kinase II complex
Cs1g21900.2	Cs1g02980.1	Casein kinase II complex
Cs1g21900.2	Cs5g07620.1	Casein kinase II complex
Cs3g15840.3	Cs5g07620.4	Casein kinase II complex
Cs3g15840.3	Cs5g07620.2	Casein kinase II complex
Cs3g15840.3	Cs5g07620.3	Casein kinase II complex
Cs3g15840.3	Cs1g02980.2	Casein kinase II complex
Cs3g15840.3	Cs1g02980.1	Casein kinase II complex
Cs3g15840.3	Cs5g07620.1	Casein kinase II complex
Cs1g21800.1	Cs5g07620.4	Casein kinase II complex
Cs1g21800.1	Cs5g07620.2	Casein kinase II complex
Cs1g21800.1	Cs5g07620.3	Casein kinase II complex
Cs1g21800.1	Cs1g02980.2	Casein kinase II complex
Cs1g21800.1	Cs1g02980.1	Casein kinase II complex
Cs1g21800.1	Cs5g07620.1	Casein kinase II complex
Cs3g15840.1	Cs5g07620.4	Casein kinase II complex
Cs3g15840.1	Cs5g07620.2	Casein kinase II complex
Cs3g15840.1	Cs5g07620.3	Casein kinase II complex
Cs3g15840.1	Cs1g02980.2	Casein kinase II complex
Cs3g15840.1	Cs1g02980.1	Casein kinase II complex
Cs3g15840.1	Cs5g07620.1	Casein kinase II complex
Cs1g21900.1	Cs5g07620.4	Casein kinase II complex
Cs1g21900.1	Cs5g07620.2	Casein kinase II complex
Cs1g21900.1	Cs5g07620.3	Casein kinase II complex
Cs1g21900.1	Cs1g02980.2	Casein kinase II complex
Cs1g21900.1	Cs1g02980.1	Casein kinase II complex
Cs1g21900.1	Cs5g07620.1	Casein kinase II complex
Cs5g07620.3	Cs1g21900.3	Casein kinase II complex
Cs5g07620.3	Cs3g15840.2	Casein kinase II complex
Cs1g02980.2	Cs1g21900.3	Casein kinase II complex
Cs1g02980.2	Cs3g15840.2	Casein kinase II complex
Cs5g07620.1	Cs1g21900.3	Casein kinase II complex
Cs5g07620.1	Cs3g15840.2	Casein kinase II complex
Cs1g21900.3	Cs5g07620.4	Casein kinase II complex
Cs1g21900.3	Cs5g07620.2	Casein kinase II complex
Cs1g21900.3	Cs1g02980.1	Casein kinase II complex
Cs5g07620.4	Cs3g15840.2	Casein kinase II complex
Cs1g02980.1	Cs3g15840.2	Casein kinase II complex
Cs3g15840.2	Cs5g07620.2	Casein kinase II complex
Cs1g11100.2	orange1.1t00184.1	CCR4-NOT core complex	Ccr4/Not protein complex
Cs1g11100.2	Cs4g09940.1	CCR4-NOT core complex	Ccr4/Not protein complex
Cs1g11100.2	orange1.1t00184.2	CCR4-NOT core complex	Ccr4/Not protein complex
Cs1g11100.2	Cs4g09940.2	CCR4-NOT core complex	Ccr4/Not protein complex
orange1.1t00184.1	Cs1g11100.1	CCR4-NOT core complex	Ccr4/Not protein complex
orange1.1t00184.1	Cs4g01510.2	CCR4-NOT core complex	Ccr4/Not protein complex
orange1.1t00184.1	Cs4g01510.1	CCR4-NOT core complex	Ccr4/Not protein complex
orange1.1t00184.1	Cs7g06230.1	CCR4-NOT core complex	Ccr4/Not protein complex
Cs4g01510.1	Cs4g09940.1	CCR4-NOT core complex	Ccr4/Not protein complex
Cs4g01510.1	orange1.1t00184.2	CCR4-NOT core complex	Ccr4/Not protein complex
Cs4g01510.1	Cs4g09940.2	CCR4-NOT core complex	Ccr4/Not protein complex
Cs4g09940.2	Cs1g11100.1	CCR4-NOT core complex	Ccr4/Not protein complex
Cs4g09940.2	Cs4g01510.2	CCR4-NOT core complex	Ccr4/Not protein complex
Cs4g09940.2	Cs7g06230.1	CCR4-NOT core complex	Ccr4/Not protein complex
Cs4g01510.2	Cs4g09940.1	CCR4-NOT core complex	Ccr4/Not protein complex
Cs4g01510.2	orange1.1t00184.2	CCR4-NOT core complex	Ccr4/Not protein complex
Cs1g11100.1	Cs4g09940.1	CCR4-NOT core complex	Ccr4/Not protein complex
Cs1g11100.1	orange1.1t00184.2	CCR4-NOT core complex	Ccr4/Not protein complex
orange1.1t00184.2	Cs7g06230.1	CCR4-NOT core complex	Ccr4/Not protein complex
Cs7g06230.1	Cs4g09940.1	CCR4-NOT core complex	Ccr4/Not protein complex
Cs1g11100.2	Cs5g26440.2	CCR4-NOT core complex
Cs1g11100.2	Cs5g26440.3	CCR4-NOT core complex
Cs5g26440.3	orange1.1t00184.1	CCR4-NOT core complex
Cs5g26440.3	Cs4g09940.2	CCR4-NOT core complex
Cs5g26440.3	Cs4g09940.1	CCR4-NOT core complex
Cs5g26440.3	orange1.1t00184.2	CCR4-NOT core complex
Cs5g26440.3	Cs1g11100.1	CCR4-NOT core complex
Cs5g26440.3	Cs4g01510.2	CCR4-NOT core complex
Cs5g26440.3	Cs4g01510.1	CCR4-NOT core complex
Cs5g26440.3	Cs7g06230.1	CCR4-NOT core complex
orange1.1t00184.1	Cs5g26440.2	CCR4-NOT core complex
Cs4g01510.1	Cs5g26440.2	CCR4-NOT core complex
Cs5g26440.2	Cs4g09940.2	CCR4-NOT core complex
Cs5g26440.2	Cs4g09940.1	CCR4-NOT core complex
Cs5g26440.2	orange1.1t00184.2	CCR4-NOT core complex
Cs5g26440.2	Cs1g11100.1	CCR4-NOT core complex
Cs5g26440.2	Cs4g01510.2	CCR4-NOT core complex
Cs5g26440.2	Cs7g06230.1	CCR4-NOT core complex
Cs1g11100.2	orange1.1t02199.4	Ccr4/Not protein complex
Cs1g11100.2	orange1.1t02199.2	Ccr4/Not protein complex
Cs1g11100.2	orange1.1t02199.3	Ccr4/Not protein complex
Cs1g11100.2	orange1.1t02199.1	Ccr4/Not protein complex
orange1.1t02199.2	orange1.1t00184.1	Ccr4/Not protein complex
orange1.1t02199.2	Cs4g09940.1	Ccr4/Not protein complex
orange1.1t02199.2	orange1.1t00184.2	Ccr4/Not protein complex
orange1.1t02199.2	Cs4g09940.2	Ccr4/Not protein complex
orange1.1t02199.2	Cs1g11100.1	Ccr4/Not protein complex
orange1.1t02199.2	Cs4g01510.2	Ccr4/Not protein complex
orange1.1t02199.2	Cs4g01510.1	Ccr4/Not protein complex
orange1.1t02199.2	Cs7g06230.1	Ccr4/Not protein complex
orange1.1t00184.1	orange1.1t02199.4	Ccr4/Not protein complex
orange1.1t00184.1	orange1.1t02199.1	Ccr4/Not protein complex
orange1.1t00184.1	orange1.1t02199.3	Ccr4/Not protein complex
Cs4g01510.1	orange1.1t02199.4	Ccr4/Not protein complex
Cs4g01510.1	orange1.1t02199.3	Ccr4/Not protein complex
Cs4g01510.1	orange1.1t02199.1	Ccr4/Not protein complex
orange1.1t02199.4	Cs4g09940.1	Ccr4/Not protein complex
orange1.1t02199.4	orange1.1t00184.2	Ccr4/Not protein complex
orange1.1t02199.4	Cs4g09940.2	Ccr4/Not protein complex
orange1.1t02199.4	Cs1g11100.1	Ccr4/Not protein complex
orange1.1t02199.4	Cs4g01510.2	Ccr4/Not protein complex
orange1.1t02199.4	Cs7g06230.1	Ccr4/Not protein complex
Cs4g09940.2	orange1.1t02199.3	Ccr4/Not protein complex
Cs4g09940.2	orange1.1t02199.1	Ccr4/Not protein complex
Cs4g01510.2	orange1.1t02199.3	Ccr4/Not protein complex
Cs4g01510.2	orange1.1t02199.1	Ccr4/Not protein complex
Cs1g11100.1	orange1.1t02199.3	Ccr4/Not protein complex
Cs1g11100.1	orange1.1t02199.1	Ccr4/Not protein complex
orange1.1t02199.1	Cs4g09940.1	Ccr4/Not protein complex
orange1.1t02199.1	orange1.1t00184.2	Ccr4/Not protein complex
orange1.1t02199.1	Cs7g06230.1	Ccr4/Not protein complex
orange1.1t00184.2	orange1.1t02199.3	Ccr4/Not protein complex
orange1.1t02199.3	Cs4g09940.1	Ccr4/Not protein complex
orange1.1t02199.3	Cs7g06230.1	Ccr4/Not protein complex
Cs6g19580.10	Cs6g19580.1	Cdc28p/Clb2p complex	Cyclin-dependent protein kinase complex
Cs6g19580.10	Cs6g19580.7	Cdc28p/Clb2p complex	Cyclin-dependent protein kinase complex
Cs6g19580.10	Cs6g19580.10	Cdc28p/Clb2p complex	Cyclin-dependent protein kinase complex
Cs6g19580.10	Cs6g19580.3	Cdc28p/Clb2p complex	Cyclin-dependent protein kinase complex
Cs6g19580.10	Cs6g19580.5	Cdc28p/Clb2p complex	Cyclin-dependent protein kinase complex
Cs6g19580.10	Cs6g19580.6	Cdc28p/Clb2p complex	Cyclin-dependent protein kinase complex
Cs6g19580.10	Cs6g19580.8	Cdc28p/Clb2p complex	Cyclin-dependent protein kinase complex
Cs6g19580.10	Cs6g19580.9	Cdc28p/Clb2p complex	Cyclin-dependent protein kinase complex
Cs6g19580.1	Cs6g19580.1	Cdc28p/Clb2p complex	Cyclin-dependent protein kinase complex
Cs6g19580.1	Cs6g19580.7	Cdc28p/Clb2p complex	Cyclin-dependent protein kinase complex
Cs6g19580.1	Cs6g19580.3	Cdc28p/Clb2p complex	Cyclin-dependent protein kinase complex
Cs6g19580.1	Cs6g19580.2	Cdc28p/Clb2p complex	Cyclin-dependent protein kinase complex
Cs6g19580.1	Cs6g19580.5	Cdc28p/Clb2p complex	Cyclin-dependent protein kinase complex
Cs6g19580.1	Cs6g19580.6	Cdc28p/Clb2p complex	Cyclin-dependent protein kinase complex
Cs6g19580.1	Cs6g19580.8	Cdc28p/Clb2p complex	Cyclin-dependent protein kinase complex
Cs6g19580.1	Cs6g19580.9	Cdc28p/Clb2p complex	Cyclin-dependent protein kinase complex
Cs6g19580.7	Cs6g19580.7	Cdc28p/Clb2p complex	Cyclin-dependent protein kinase complex
Cs6g19580.7	Cs6g19580.3	Cdc28p/Clb2p complex	Cyclin-dependent protein kinase complex
Cs6g19580.7	Cs6g19580.2	Cdc28p/Clb2p complex	Cyclin-dependent protein kinase complex
Cs6g19580.7	Cs6g19580.5	Cdc28p/Clb2p complex	Cyclin-dependent protein kinase complex
Cs6g19580.7	Cs6g19580.6	Cdc28p/Clb2p complex	Cyclin-dependent protein kinase complex
Cs6g19580.7	Cs6g19580.8	Cdc28p/Clb2p complex	Cyclin-dependent protein kinase complex
Cs6g19580.7	Cs6g19580.9	Cdc28p/Clb2p complex	Cyclin-dependent protein kinase complex
Cs6g19580.5	Cs6g19580.3	Cdc28p/Clb2p complex	Cyclin-dependent protein kinase complex
Cs6g19580.5	Cs6g19580.2	Cdc28p/Clb2p complex	Cyclin-dependent protein kinase complex
Cs6g19580.5	Cs6g19580.5	Cdc28p/Clb2p complex	Cyclin-dependent protein kinase complex
Cs6g19580.5	Cs6g19580.6	Cdc28p/Clb2p complex	Cyclin-dependent protein kinase complex
Cs6g19580.5	Cs6g19580.8	Cdc28p/Clb2p complex	Cyclin-dependent protein kinase complex
Cs6g19580.5	Cs6g19580.9	Cdc28p/Clb2p complex	Cyclin-dependent protein kinase complex
Cs6g19580.9	Cs6g19580.3	Cdc28p/Clb2p complex	Cyclin-dependent protein kinase complex
Cs6g19580.9	Cs6g19580.6	Cdc28p/Clb2p complex	Cyclin-dependent protein kinase complex
Cs6g19580.9	Cs6g19580.8	Cdc28p/Clb2p complex	Cyclin-dependent protein kinase complex
Cs6g19580.9	Cs6g19580.9	Cdc28p/Clb2p complex	Cyclin-dependent protein kinase complex
Cs6g19580.2	Cs6g19580.3	Cdc28p/Clb2p complex	Cyclin-dependent protein kinase complex
Cs6g19580.2	Cs6g19580.2	Cdc28p/Clb2p complex	Cyclin-dependent protein kinase complex
Cs6g19580.2	Cs6g19580.6	Cdc28p/Clb2p complex	Cyclin-dependent protein kinase complex
Cs6g19580.8	Cs6g19580.3	Cdc28p/Clb2p complex	Cyclin-dependent protein kinase complex
Cs6g19580.8	Cs6g19580.6	Cdc28p/Clb2p complex	Cyclin-dependent protein kinase complex
Cs6g19580.8	Cs6g19580.8	Cdc28p/Clb2p complex	Cyclin-dependent protein kinase complex
Cs6g19580.6	Cs6g19580.6	Cdc28p/Clb2p complex	Cyclin-dependent protein kinase complex
Cs6g19580.6	Cs6g19580.3	Cdc28p/Clb2p complex	Cyclin-dependent protein kinase complex
Cs6g19580.3	Cs6g19580.3	Cdc28p/Clb2p complex	Cyclin-dependent protein kinase complex
Cs6g19580.10	Cs1g13940.1	Cdc28p/Clb2p complex
Cs6g19580.10	Cs3g15600.3	Cdc28p/Clb2p complex
Cs6g19580.10	Cs3g15600.2	Cdc28p/Clb2p complex
Cs6g19580.10	Cs6g16880.3	Cdc28p/Clb2p complex
Cs6g19580.10	Cs2g21670.1	Cdc28p/Clb2p complex
Cs6g19580.10	orange1.1t03163.1	Cdc28p/Clb2p complex
Cs6g19580.10	Cs1g13940.3	Cdc28p/Clb2p complex
Cs6g19580.10	Cs6g16880.1	Cdc28p/Clb2p complex
Cs6g19580.10	Cs3g15600.4	Cdc28p/Clb2p complex
Cs6g19580.10	Cs6g16880.2	Cdc28p/Clb2p complex
Cs6g19580.10	Cs3g15600.1	Cdc28p/Clb2p complex
Cs6g19580.1	Cs1g13940.1	Cdc28p/Clb2p complex
Cs6g19580.1	Cs3g15600.3	Cdc28p/Clb2p complex
Cs6g19580.1	Cs3g15600.2	Cdc28p/Clb2p complex
Cs6g19580.1	Cs6g16880.3	Cdc28p/Clb2p complex
Cs6g19580.1	Cs2g21670.1	Cdc28p/Clb2p complex
Cs6g19580.1	orange1.1t03163.1	Cdc28p/Clb2p complex
Cs6g19580.1	Cs1g13940.3	Cdc28p/Clb2p complex
Cs6g19580.1	Cs6g16880.1	Cdc28p/Clb2p complex
Cs6g19580.1	Cs3g15600.4	Cdc28p/Clb2p complex
Cs6g19580.1	Cs6g16880.2	Cdc28p/Clb2p complex
Cs6g19580.1	Cs3g15600.1	Cdc28p/Clb2p complex
orange1.1t03163.1	Cs6g19580.2	Cdc28p/Clb2p complex
orange1.1t03163.1	Cs6g19580.3	Cdc28p/Clb2p complex
orange1.1t03163.1	Cs6g19580.9	Cdc28p/Clb2p complex
orange1.1t03163.1	Cs6g19580.6	Cdc28p/Clb2p complex
orange1.1t03163.1	Cs6g19580.7	Cdc28p/Clb2p complex
orange1.1t03163.1	Cs6g19580.5	Cdc28p/Clb2p complex
orange1.1t03163.1	Cs6g19580.8	Cdc28p/Clb2p complex
Cs1g13940.3	Cs6g19580.2	Cdc28p/Clb2p complex
Cs1g13940.3	Cs6g19580.3	Cdc28p/Clb2p complex
Cs1g13940.3	Cs6g19580.9	Cdc28p/Clb2p complex
Cs1g13940.3	Cs6g19580.6	Cdc28p/Clb2p complex
Cs1g13940.3	Cs6g19580.7	Cdc28p/Clb2p complex
Cs1g13940.3	Cs6g19580.5	Cdc28p/Clb2p complex
Cs1g13940.3	Cs6g19580.8	Cdc28p/Clb2p complex
Cs6g19580.7	Cs1g13940.1	Cdc28p/Clb2p complex
Cs6g19580.7	Cs3g15600.3	Cdc28p/Clb2p complex
Cs6g19580.7	Cs3g15600.2	Cdc28p/Clb2p complex
Cs6g19580.7	Cs6g16880.3	Cdc28p/Clb2p complex
Cs6g19580.7	Cs2g21670.1	Cdc28p/Clb2p complex
Cs6g19580.7	Cs6g16880.1	Cdc28p/Clb2p complex
Cs6g19580.7	Cs3g15600.4	Cdc28p/Clb2p complex
Cs6g19580.7	Cs6g16880.2	Cdc28p/Clb2p complex
Cs6g19580.7	Cs3g15600.1	Cdc28p/Clb2p complex
Cs1g13940.1	Cs6g19580.2	Cdc28p/Clb2p complex
Cs1g13940.1	Cs6g19580.3	Cdc28p/Clb2p complex
Cs1g13940.1	Cs6g19580.9	Cdc28p/Clb2p complex
Cs1g13940.1	Cs6g19580.6	Cdc28p/Clb2p complex
Cs1g13940.1	Cs6g19580.5	Cdc28p/Clb2p complex
Cs1g13940.1	Cs6g19580.8	Cdc28p/Clb2p complex
Cs6g19580.5	Cs3g15600.3	Cdc28p/Clb2p complex
Cs6g19580.5	Cs3g15600.2	Cdc28p/Clb2p complex
Cs6g19580.5	Cs6g16880.3	Cdc28p/Clb2p complex
Cs6g19580.5	Cs2g21670.1	Cdc28p/Clb2p complex
Cs6g19580.5	Cs6g16880.1	Cdc28p/Clb2p complex
Cs6g19580.5	Cs3g15600.4	Cdc28p/Clb2p complex
[truncated: 11,852 more rows]
[truncated: 1 more columns]
