# Supplementary material for: Prediction and functional analysis of the sweet orange protein-protein interaction network
Source: BMC Plant Biol. 2014 Aug 5;14:213. doi: 10.1186/s12870-014-0213-7 (PMC4236729; doi:10.1186/s12870-014-0213-7)
Supplement: Additional file 2: — Genes highly expressed genes in at least three of the four tissues; callus, flower, fruit, and leaf. [file s12870-014-0213-7-S2.xls]

## Sheet: Sheet1
Callus	Flower	Fruit	Leaf
Cs3g14920	Cs6g18180	Cs3g14920	Cs6g18180
Cs8g14820	Cs3g17470	Cs1g02600	Cs7g01350
orange1.1t02147	Cs1g02600	Cs8g14820	Cs3g23090
orange1.1t03256	orange1.1t02147	Cs7g10120	orange1.1t02147
Cs8g12610	Cs7g25390	Cs8g12610	Cs6g17300
Cs1g01620	orange1.1t03256	Cs9g04490	Cs7g25920
Cs9g04490	Cs9g04490	Cs5g02280	Cs2g27460
Cs2g27460	Cs2g27460	Cs5g32160	Cs6g05030
Cs2g02650	Cs6g05030	Cs2g02650	Cs9g16690
Cs2g13090	Cs1g09250	Cs1g09250	Cs5g10440
Cs5g14390	Cs7g30890	Cs7g30890	Cs9g01550
Cs9g16690	Cs6g07610	Cs1g16750	Cs3g18640
Cs5g10440	Cs5g14390	Cs5g14390	Cs5g16430
Cs1g01790	Cs5g10440	Cs1g23860	Cs1g01700
Cs8g14480	Cs9g01550	Cs1g01790	Cs2g27900
Cs6g15290	Cs8g14480	Cs8g14480	Cs5g01240
Cs2g15030	Cs3g27140	Cs6g15290	Cs7g19060
Cs3g19060	Cs2g15030	Cs5g25840	Cs6g04010
Cs8g01160	Cs4g11170	Cs3g19060	Cs6g11660
Cs1g01700	Cs2g08650	Cs6g15320	Cs3g22490
Cs6g04010	Cs5g16430	Cs4g13220	Cs6g12220
Cs3g06140	Cs5g09140	Cs6g11660	Cs9g04540
Cs2g04660	Cs1g01700	Cs1g26450	Cs4g10330
Cs4g13220	Cs2g27900	Cs3g22490	Cs9g17170
Cs7g29550	Cs5g01240	Cs5g14800	Cs4g12200
Cs6g09050	Cs7g19060	Cs7g29550	Cs5g09330
Cs2g01670	Cs6g04010	Cs5g02640	Cs4g18880
Cs5g28640	Cs1g26450	Cs6g12220	Cs2g29280
Cs4g10330	Cs6g11660	Cs6g09050	Cs7g03700
Cs6g16010	Cs3g22490	Cs3g11620	Cs3g27450
Cs8g03720	Cs3g14260	Cs7g04450	Cs5g04840
Cs4g14020	Cs5g14800	Cs5g09330	Cs2g03990
Cs5g24360	Cs5g02640	Cs6g16010	Cs5g24360
Cs5g11260	Cs6g12220	Cs8g03720	Cs1g08840
Cs3g09120	Cs6g09050	Cs4g18880	Cs7g28280
Cs1g08840	Cs9g04540	Cs3g18540	Cs7g29850
Cs9g17150	Cs4g10330	Cs3g14220	orange1.1t04637
Cs8g02750	Cs7g17970	orange1.1t00457	Cs8g07090
orange1.1t01900	Cs5g09330	Cs3g27450	Cs1g07390
Cs4g10980	Cs6g16010	Cs2g03990	Cs7g29720
orange1.1t00463	Cs2g29280	Cs1g26590	Cs4g01750
Cs1g08770	orange1.1t02345	Cs3g09120	Cs2g07020
Cs3g04960	Cs8g17260	Cs7g29850	Cs7g13800
Cs6g01510	Cs7g03700	orange1.1t04637	Cs5g03060
Cs7g13800	orange1.1t00457	orange1.1t01900	Cs6g16140
orange1.1t01651	Cs9g01930	Cs4g10980	Cs1g19900
Cs7g16360	Cs5g04840	Cs2g04880	Cs2g19470
Cs3g19030	Cs5g09110	Cs8g07090	Cs9g10840
Cs9g10840	Cs2g03990	Cs7g29720	Cs5g12440
orange1.1t01774	Cs8g02460	orange1.1t00463	orange1.1t04378
Cs3g25060	Cs5g06870	Cs4g01750	Cs6g21110
Cs3g13310	orange1.1t01491	Cs8g17530	Cs7g22860
Cs6g14360	Cs5g24360	Cs3g04960	Cs6g14360
Cs7g01410	Cs3g09120	Cs6g20270	Cs9g05070
Cs8g05390	Cs9g17150	orange1.1t01429	Cs9g07970
Cs5g03750	Cs1g08840	Cs2g19470	Cs5g14790
Cs5g15760	Cs7g28280	Cs6g21110	Cs8g13930
Cs9g03130	Cs7g29850	Cs4g18310	Cs8g05390
Cs8g15910	Cs8g02750	Cs7g27180	Cs7g03710
Cs7g26400	orange1.1t04637	Cs2g19110	Cs4g16390
Cs6g04090	Cs4g10980	Cs8g18370	Cs1g12600
Cs7g23110	Cs8g07090	Cs7g22860	Cs1g19910
Cs3g22060	Cs5g28120	Cs8g06890	Cs6g04090
Cs1g15850	Cs2g11320	Cs3g11430	Cs7g23110
Cs2g10010	Cs7g20300	Cs5g15160	Cs5g13100
Cs9g04300	orange1.1t00463	Cs6g08270	Cs7g28200
Cs1g24090	Cs4g01750	Cs9g05070	Cs1g26510
orange1.1t03680	Cs1g08770	Cs3g09680	Cs7g13640
Cs8g18260	Cs2g07020	Cs1g12600	Cs4g17550
Cs5g13360	Cs3g04960	Cs4g16390	Cs5g05880
Cs8g10230	Cs6g01510	Cs8g01620	Cs2g29390
Cs4g02730	Cs7g13800	Cs9g03130	Cs4g08100
Cs5g15560	Cs6g20270	Cs8g15910	orange1.1t03680
Cs3g13870	Cs6g16140	Cs6g15740	Cs2g18820
Cs5g28490	Cs1g19900	Cs4g17550	Cs3g15450
Cs5g27860	orange1.1t01651	Cs9g04300	Cs9g08110
Cs5g12620	orange1.1t01429	Cs3g23660	Cs2g20040
Cs6g16650	Cs9g10840	Cs1g03500	Cs7g11860
Cs7g02660	orange1.1t01774	Cs2g17030	Cs4g19560
Cs4g01700	Cs2g26770	Cs2g31300	Cs3g13800
orange1.1t01187	Cs5g12440	Cs5g27550	Cs7g14430
Cs4g05700	orange1.1t04378	orange1.1t03680	Cs5g12620
Cs1g01650	Cs6g21110	Cs8g18260	orange1.1t03672
Cs7g11250	Cs4g01160	Cs3g04640	Cs7g02660
Cs8g10770	Cs1g25190	Cs3g15450	Cs4g02090
Cs3g20920	Cs7g27180	Cs8g10230	Cs6g09310
Cs4g09540	Cs3g25060	Cs4g02730	Cs6g05980
Cs1g19250	Cs7g22860	Cs1g05750	Cs4g09540
Cs4g20130	Cs6g14360	Cs5g15560	Cs5g25930
Cs7g23250	Cs7g01340	Cs7g11860	Cs9g15000
Cs9g15060	Cs6g14430	Cs9g15030	orange1.1t03692
orange1.1t05566	Cs9g05070	Cs6g16650	orange1.1t01672
Cs3g14760	Cs9g07970	Cs1g18930	Cs3g10840
orange1.1t02139	Cs5g14790	Cs4g02090	Cs2g29030
Cs4g17100	Cs7g27840	Cs1g01650	Cs7g06690
Cs5g03370	Cs7g03710	Cs8g01200	Cs5g01300
Cs2g24830	Cs5g03750	Cs7g11250	Cs2g03020
Cs5g28150	Cs9g03510	Cs2g25020	Cs7g07340
orange1.1t00556	Cs8g05390	Cs3g20920	Cs1g03170
Cs3g26940	Cs6g12890	Cs5g25930	Cs4g16220
Cs4g17260	Cs8g01620	Cs4g20130	Cs5g02110
Cs2g18450	Cs1g12600	Cs1g01990	Cs2g02420
Cs2g15300	Cs4g16390	Cs9g15060	orange1.1t00556
Cs5g18550	Cs9g03130	Cs3g14760	Cs3g26940
Cs2g20650	Cs8g15910	Cs7g06690	Cs2g18450
Cs4g05260	Cs1g19910	Cs4g12360	Cs1g21740
Cs1g20980	Cs6g04090	Cs3g26380	Cs2g15300
Cs2g19320	Cs7g23110	Cs9g16220	orange1.1t01933
Cs7g03160	Cs2g03910	orange1.1t01431	Cs7g07110
orange1.1t00584	Cs2g02260	Cs1g22200	orange1.1t03169
Cs6g10590	Cs6g15740	Cs9g02390	Cs7g31600
orange1.1t01542	Cs8g16750	Cs6g04530	Cs2g03540
Cs2g31200	Cs7g28200	Cs8g17440	Cs6g11390
orange1.1t04706	Cs6g07870	Cs3g14170	orange1.1t02677
Cs3g21280	Cs7g13640	Cs5g28150	Cs7g07790
Cs3g14410	Cs4g17550	Cs7g08870	Cs6g01450
orange1.1t01829	Cs5g05880	Cs1g21740	Cs7g03160
Cs1g18270	orange1.1t01702	orange1.1t01933	Cs6g10590
Cs5g19450	Cs1g24090	Cs7g07110	Cs1g03210
Cs3g25740	Cs2g29390	Cs3g12940	Cs2g20020
orange1.1t00126	Cs5g03310	Cs7g31600	Cs9g09840
Cs1g01950	Cs2g18820	Cs6g11390	Cs2g15180
Cs1g13860	Cs7g16610	Cs2g19320	Cs5g02180
Cs6g21280	Cs8g18260	Cs3g08600	Cs1g23930
orange1.1t00416	Cs3g15450	orange1.1t01542	Cs7g31410
Cs2g25040	Cs5g13360	Cs3g21280	orange1.1t01829
orange1.1t03014	Cs4g08160	Cs1g26380	Cs9g18720
Cs3g27730	Cs8g10230	Cs8g08770	Cs3g25680
Cs8g12100	Cs5g31110	Cs5g06460	Cs3g25740
Cs5g31390	Cs1g05750	Cs3g14410	Cs1g13860
Cs6g20960	Cs5g15560	Cs2g15180	Cs6g17530
Cs7g18380	Cs2g20040	Cs8g10120	Cs6g21280
Cs6g04070	Cs9g03390	Cs1g23930	Cs8g01920
Cs7g13140	Cs4g19560	orange1.1t01829	Cs9g06440
Cs5g20540	Cs5g03760	Cs8g14400	orange1.1t05354
Cs8g17480	Cs3g13800	Cs7g31410	Cs9g04740
Cs2g26750	Cs7g14430	Cs1g18270	orange1.1t04233
Cs8g20120	Cs7g02660	Cs2g05320	Cs4g09420
Cs8g03210	Cs1g18930	Cs5g14460	Cs5g10450
Cs2g17640	Cs4g01700	orange1.1t05285	Cs6g09470
Cs7g30560	orange1.1t01187	Cs5g09860	Cs2g30180
Cs4g11160	Cs6g09310	Cs6g17530	Cs8g07590
Cs3g15840	Cs7g19400	Cs2g25040	Cs8g20120
orange1.1t01345	Cs8g10770	orange1.1t03014	Cs8g07560
Cs4g16960	Cs6g05980	orange1.1t04233	Cs1g08250
Cs9g09300	Cs3g20920	Cs4g11670	Cs5g30390
orange1.1t01973	Cs2g25020	orange1.1t00241	Cs1g18640
Cs1g26650	Cs4g09540	Cs2g27750	Cs7g31350
Cs2g26840	Cs1g19250	Cs6g20960	orange1.1t03719
Cs5g07210	Cs9g15000	Cs5g07820	Cs7g19750
Cs5g04260	orange1.1t03692	Cs7g27100	Cs4g11160
orange1.1t04468	orange1.1t01672	Cs8g17480	orange1.1t01345
Cs4g09510	Cs9g16070	Cs5g20540	Cs1g16000
Cs8g12090	Cs9g15060	Cs1g17850	Cs3g20030
Cs4g03540	Cs8g16730	Cs6g15100	Cs7g17570
Cs7g14060	Cs2g29030	Cs2g17640	Cs5g32820
Cs8g16600	Cs7g11330	Cs1g24010	orange1.1t02236
orange1.1t00459	Cs7g06690	Cs7g04150	Cs5g07210
Cs1g03590	Cs3g26380	Cs6g17790	Cs6g16730
Cs6g19780	orange1.1t01431	Cs3g20460	Cs1g15410
Cs7g02190	Cs9g02390	Cs7g19750	Cs8g17170
Cs1g26810	Cs7g07340	Cs4g16960	Cs6g10700
Cs6g16920	Cs4g16220	Cs1g26650	Cs6g14330
Cs2g23270	Cs5g12510	Cs6g16730	Cs2g10530
Cs8g20410	Cs4g17100	Cs7g32110	Cs4g03540
Cs7g15790	Cs5g03370	Cs8g09730	Cs1g10540
Cs2g30700	Cs5g02110	Cs8g12090	Cs8g14970
Cs7g04330	Cs2g02420	Cs1g10540	Cs2g02990
Cs5g01650	Cs8g15750	Cs2g02990	Cs7g14060
Cs7g09270	Cs3g26940	Cs5g31190	Cs8g16600
Cs6g04500	Cs2g27500	Cs2g19640	orange1.1t00459
Cs7g26340	Cs2g18450	Cs4g16020	Cs5g16400
orange1.1t00338	Cs1g21740	Cs9g01950	Cs1g03590
Cs7g06200	Cs3g17490	Cs7g29360	orange1.1t00039
Cs7g09880	Cs2g12030	Cs5g17830	Cs2g16880
Cs5g15550	Cs2g15300	Cs9g10280	Cs2g30700
Cs6g21100	orange1.1t01933	orange1.1t00039	Cs8g03890
orange1.1t02591	Cs7g31530	Cs1g26810	Cs5g01650
Cs1g21090	Cs7g07110	Cs3g24740	Cs7g09270
Cs7g02040	orange1.1t03169	Cs4g07940	Cs6g04500
Cs9g11140	Cs7g31600	Cs7g04330	Cs7g13480
Cs3g17090	Cs2g03540	Cs7g26340	Cs7g12680
orange1.1t02201	Cs6g11390	Cs7g13480	Cs2g13560
Cs7g25650	Cs4g12620	orange1.1t05060	Cs8g17820
Cs2g14290	orange1.1t02677	Cs7g09880	Cs7g02040
Cs1g02800	Cs7g07790	Cs7g12680	Cs4g19110
Cs5g28240	Cs4g05260	Cs2g13560	orange1.1t02201
Cs8g07650	Cs6g01450	Cs6g10280	Cs5g06770
Cs9g04090	Cs2g19320	Cs1g21090	Cs7g02680
Cs6g21870	Cs7g03160	Cs2g01620	Cs3g15600
Cs1g15350	Cs3g10600	Cs5g34180	Cs3g02740
Cs8g17560	Cs6g10590	Cs5g28240	Cs6g06710
Cs4g04190	Cs1g03210	Cs1g02800	orange1.1t01392
Cs9g08470	Cs9g09440	Cs3g19440	Cs2g18590
Cs7g10590	Cs3g21280	Cs9g04090	Cs8g02780
Cs1g16760	Cs2g20020	Cs2g05720	Cs8g16680
Cs6g13240	Cs1g26380	Cs4g11100	Cs9g08470
Cs1g04020	Cs9g09840	Cs7g08570	Cs7g10590
orange1.1t02858	Cs2g15180	orange1.1t04376	Cs1g16760
Cs1g04640	Cs5g02180	Cs1g15350	Cs6g13240
Cs4g03700	Cs7g31410	Cs6g18580	Cs1g04020
orange1.1t04060	Cs2g05040	Cs6g20610	Cs2g20980
Cs4g04730	Cs3g25680	Cs8g19590	Cs3g20680
orange1.1t01804	Cs5g05930	Cs7g06370	orange1.1t04221
Cs7g08390	orange1.1t05285	Cs6g08760	Cs6g18490
Cs3g13770	Cs1g13860	Cs2g08850	Cs9g07450
Cs7g30590	Cs1g01950	Cs2g16200	Cs8g08550
Cs2g16690	Cs5g09690	Cs5g17790	Cs7g01560
Cs1g22490	Cs1g03610	Cs8g19410	Cs7g26140
orange1.1t03296	Cs6g17530	Cs3g18220	Cs9g14790
Cs5g11870	Cs6g21280	Cs5g25950	Cs1g08810
Cs5g11590	Cs8g01920	orange1.1t03730	Cs6g07370
Cs6g19630	Cs2g25040	Cs9g07450	Cs3g07490
orange1.1t03003	Cs9g06440	Cs4g03700	Cs6g09320
Cs1g25300	orange1.1t05354	orange1.1t02119	Cs1g22490
Cs5g09020	Cs9g04740	Cs7g26360	Cs2g16690
Cs9g06570	orange1.1t00241	Cs8g20660	orange1.1t01512
Cs4g09290	Cs3g06750	Cs4g05380	Cs2g08190
Cs2g14930	Cs4g09420	Cs1g08810	Cs3g08320
Cs7g01960	Cs5g10450	orange1.1t01804	Cs5g11590
Cs7g22180	Cs2g27750	Cs5g17270	orange1.1t05077
Cs7g06490	Cs6g09470	Cs7g08390	Cs3g06180
Cs7g10700	Cs5g31390	Cs3g13770	Cs5g17040
Cs7g07190	Cs5g33160	orange1.1t01512	Cs7g16690
Cs8g20240	Cs6g20960	orange1.1t03296	Cs4g09290
Cs7g08520	Cs6g04070	Cs3g17990	Cs5g29000
Cs1g13260	Cs5g10140	Cs2g08190	Cs7g01960
Cs8g01900	Cs5g07820	Cs2g22840	Cs4g08080
Cs5g15730	Cs5g20540	Cs5g14950	Cs9g08020
Cs7g01840	Cs8g07590	Cs6g19630	orange1.1t03059
Cs6g17350	Cs8g07560	orange1.1t03003	orange1.1t02343
Cs2g09700	Cs3g15060	Cs2g23590	Cs7g10700
Cs1g25800	Cs8g03210	Cs3g14390	Cs6g20580
orange1.1t04186	Cs6g15100	orange1.1t05077	orange1.1t02132
Cs8g01180	Cs8g17010	Cs2g11510	orange1.1t03290
Cs5g24180	Cs1g24010	Cs2g21760	Cs8g20240
Cs3g18040	Cs9g12510	Cs5g29000	Cs5g32660
Cs1g14470	Cs7g31350	Cs4g08080	Cs7g32510
Cs5g02290	orange1.1t03719	Cs6g03420	Cs3g19080
Cs9g11790	Cs9g17680	Cs9g08020	Cs8g14050
orange1.1t02373	Cs3g02590	Cs7g22180	Cs4g14600
Cs1g21050	Cs7g19750	orange1.1t03059	Cs5g15730
Cs8g20680	Cs4g11160	Cs7g10700	Cs7g19840
orange1.1t04425	Cs3g15840	Cs7g06490	Cs7g32360
Cs1g14950	orange1.1t02447	Cs6g20580	Cs1g03730
orange1.1t01855	orange1.1t01345	Cs3g22680	Cs8g08010
Cs6g19770	Cs1g16000	Cs5g18280	Cs8g11900
Cs6g02040	Cs3g02730	Cs2g11540	Cs2g08260
orange1.1t02413	Cs4g16960	Cs1g03520	Cs1g15020
Cs1g12260	Cs3g20030	orange1.1t00284	orange1.1t00226
orange1.1t03899	Cs7g17570	Cs4g05340	Cs1g06370
Cs7g03890	Cs5g32820	Cs9g08000	orange1.1t02144
Cs5g11720	Cs1g26650	Cs4g15690	Cs5g34300
Cs4g12820	orange1.1t02236	Cs1g13260	orange1.1t02623
Cs5g23470	Cs2g26840	Cs7g09060	Cs5g24180
Cs8g02800	Cs5g07210	Cs7g01840	Cs5g10170
Cs6g08430	Cs1g15410	Cs7g08360	Cs9g15120
Cs9g15890	Cs7g32110	Cs8g02240	Cs4g02250
Cs7g09690	Cs8g17170	Cs7g12970	Cs3g18040
Cs1g02740	Cs6g10700	Cs7g19370	Cs8g01280
Cs1g18300	orange1.1t04468	orange1.1t02623	Cs1g14470
Cs9g07830	Cs6g14330	Cs3g25220	Cs1g23480
Cs8g08190	Cs2g10530	Cs4g18190	Cs5g10030
Cs8g19190	Cs7g24730	orange1.1t05763	Cs7g09320
orange1.1t03049	Cs4g03540	Cs3g03120	Cs5g11900
Cs7g32380	Cs1g10540	Cs7g09320	Cs3g09800
Cs6g01690	Cs8g14970	Cs9g11790	Cs4g18700
Cs9g01670	Cs2g02990	orange1.1t02373	Cs1g21050
orange1.1t01183	Cs8g16600	Cs3g09800	orange1.1t01663
Cs5g20720	Cs5g17830	Cs4g18700	Cs6g18460
Cs6g04250	orange1.1t00459	orange1.1t01663	orange1.1t00805
Cs2g07820	Cs4g10100	Cs1g21600	Cs8g20680
Cs8g09710	Cs1g03590	Cs6g18460	Cs8g17690
Cs5g19980	Cs5g16400	Cs9g18330	Cs6g15650
Cs6g19130	Cs6g16920	orange1.1t01969	Cs6g11140
Cs3g23190	Cs2g23270	Cs3g27010	Cs7g05310
Cs9g02050	orange1.1t00039	Cs3g10670	Cs6g10820
Cs1g03340	Cs3g24740	Cs6g12860	Cs8g09220
Cs8g13960	Cs7g08340	orange1.1t04425	Cs1g26410
Cs1g17240	Cs9g10260	Cs1g14950	Cs8g19700
Cs8g13770	Cs7g06710	Cs3g04130	Cs5g22660
Cs5g29310	Cs8g20410	Cs5g22660	Cs6g02040
Cs4g07190	Cs4g07940	Cs6g19770	orange1.1t03899
Cs5g03100	Cs2g30700	orange1.1t02413	orange1.1t02388
Cs2g19660	Cs8g03890	Cs1g12260	Cs7g07390
Cs7g30260	Cs5g01650	orange1.1t02388	Cs1g26670
Cs2g08430	Cs7g09270	Cs7g03890	orange1.1t03572
Cs5g13340	Cs6g04500	Cs6g20560	orange1.1t02726
Cs9g10500	Cs7g13480	Cs5g11720	Cs8g19150
Cs8g14070	orange1.1t05060	Cs1g26670	Cs9g15890
Cs6g09730	Cs8g13200	orange1.1t03572	Cs1g18300
Cs2g05950	Cs2g15560	Cs8g08390	Cs7g15230
Cs8g11350	Cs7g12680	Cs8g10040	Cs7g05390
Cs1g25860	Cs3g10850	Cs5g23470	Cs7g30080
Cs6g22240	Cs2g13560	Cs9g12380	Cs7g27360
Cs2g11150	Cs6g10280	Cs8g02800	Cs4g13370
Cs2g09590	Cs6g21100	Cs7g24030	Cs6g01690
Cs3g19180	orange1.1t02591	Cs9g17340	orange1.1t01183
Cs7g04030	Cs8g17820	Cs5g11750	Cs5g20720
orange1.1t01739	Cs1g21090	orange1.1t01627	orange1.1t04273
Cs1g21190	Cs7g02040	Cs5g33750	Cs9g07930
orange1.1t02680	orange1.1t04056	Cs7g05390	Cs1g11890
orange1.1t02199	orange1.1t02201	Cs7g27360	orange1.1t03052
Cs1g16450	Cs7g25650	Cs5g20640	Cs4g10460
Cs2g17490	Cs5g06770	Cs6g10600	Cs3g23190
Cs8g01610	Cs7g02680	Cs5g33560	Cs1g03340
orange1.1t02721	Cs5g34180	Cs6g04250	Cs6g10250
orange1.1t02715	Cs5g26650	Cs4g17360	orange1.1t03697
Cs6g18030	Cs3g15600	Cs1g01600	Cs6g15310
orange1.1t04320	Cs3g19440	orange1.1t01884	Cs4g20290
Cs2g30140	Cs2g05720	Cs4g11610	Cs5g27270
Cs7g19730	Cs7g02910	Cs3g11580	orange1.1t04495
Cs7g07300	Cs5g33220	Cs1g23680	Cs8g13960
Cs4g19120	Cs6g06710	Cs2g28780	orange1.1t03862
Cs6g04780	Cs2g18590	Cs3g23190	Cs8g13770
Cs2g19760	orange1.1t02824	Cs6g18090	Cs5g34270
Cs2g03610	orange1.1t04376	Cs6g20860	Cs5g29310
Cs6g10140	Cs8g02780	Cs2g08400	Cs8g01560
Cs9g04820	Cs7g07630	Cs4g13600	Cs2g02230
Cs3g02180	Cs8g16680	Cs1g17240	Cs3g07100
Cs4g15310	Cs6g18580	Cs5g19720	Cs8g19380
orange1.1t00559	Cs2g08550	Cs1g02840	orange1.1t03972
Cs2g20050	Cs8g17560	Cs5g34270	Cs3g20330
Cs3g10390	Cs9g08470	Cs2g02230	orange1.1t03277
Cs9g11490	Cs7g10590	Cs7g30260	Cs1g19690
Cs6g13590	Cs8g19590	Cs4g07360	Cs3g19380
Cs5g02350	Cs1g16760	Cs2g09910	Cs8g11350
Cs2g12060	Cs2g08850	Cs9g10500	Cs9g11510
orange1.1t04312	Cs6g13240	Cs6g09730	Cs2g25150
Cs7g03940	Cs1g04020	Cs3g19380	Cs7g04030
Cs1g20910	Cs2g20980	Cs2g05950	Cs1g20350
Cs5g03780	Cs3g20680	Cs6g16700	orange1.1t01739
Cs8g02700	Cs2g16200	Cs1g12660	Cs8g11190
Cs6g12470	Cs4g06830	Cs5g29850	Cs5g09590
Cs3g24000	Cs7g24620	Cs2g11150	orange1.1t05056
Cs9g05280	orange1.1t03730	Cs2g25150	Cs9g19050
Cs4g08700	Cs9g07450	orange1.1t03998	Cs3g19360
Cs2g29070	Cs1g04640	Cs5g09590	Cs7g26260
Cs2g08140	Cs8g08550	Cs2g12220	orange1.1t00351
Cs6g16630	Cs3g06110	Cs3g08850	Cs3g26690
Cs7g23510	Cs7g26140	Cs6g15610	Cs8g02670
Cs5g27400	Cs4g03700	Cs8g01610	Cs7g19730
Cs9g04170	orange1.1t04060	Cs8g09580	Cs2g12170
Cs2g30980	Cs9g14790	Cs5g02540	Cs9g06220
orange1.1t02699	Cs7g26360	Cs9g08710	Cs3g24680
orange1.1t04711	Cs8g20660	Cs6g03940	Cs8g17990
Cs2g27070	Cs4g04730	orange1.1t00351	Cs9g07920
Cs4g11260	Cs1g08810	Cs2g30140	Cs5g28300
Cs7g03900	Cs5g17270	Cs1g13690	orange1.1t02049
Cs6g13030	orange1.1t01804	Cs3g19160	Cs7g28400
Cs1g11850	Cs3g13770	Cs7g07300	Cs2g03610
Cs7g02380	Cs4g04180	Cs9g19220	Cs6g09530
Cs6g17090	Cs3g07490	Cs2g14740	Cs3g20000
Cs5g18790	Cs6g09320	Cs5g28300	Cs1g22330
Cs7g07180	Cs1g22490	orange1.1t00371	Cs3g02180
Cs9g11200	orange1.1t01512	Cs7g15460	Cs4g19440
Cs9g01280	Cs2g08190	Cs2g19760	Cs4g15310
Cs3g13380	Cs1g10240	orange1.1t00455	Cs6g15130
Cs8g19650	Cs3g08320	Cs3g27510	Cs5g09880
Cs5g27960	Cs5g11590	Cs3g15910	Cs3g08430
Cs3g01240	Cs6g19630	Cs6g09530	Cs9g11490
Cs8g15110	Cs2g11510	Cs4g09080	Cs3g03790
Cs6g03530	Cs3g06180	Cs9g04820	Cs3g20640
Cs2g17470	Cs5g09020	Cs3g16640	Cs7g16070
orange1.1t01112	Cs5g17040	Cs4g19440	Cs9g16680
Cs3g17640	Cs5g16290	Cs2g17700	Cs5g02350
orange1.1t01537	Cs1g08360	Cs2g20050	Cs9g02470
Cs2g03470	Cs7g16690	Cs6g14020	Cs3g10480
orange1.1t02855	Cs3g16350	Cs6g15130	Cs6g22020
Cs8g01240	Cs4g09290	Cs5g09880	Cs2g03490
Cs6g01190	Cs7g01960	Cs3g08430	Cs5g02940
Cs1g25150	Cs5g29000	Cs3g10390	Cs8g15390
Cs2g07970	Cs4g08080	Cs7g12540	Cs5g06010
Cs2g14790	Cs9g08020	Cs7g25660	Cs8g20230
Cs8g21090	Cs7g22180	Cs6g13590	Cs9g05280
Cs1g03090	orange1.1t03059	orange1.1t04550	Cs2g29070
Cs4g04300	orange1.1t02343	Cs3g10480	Cs6g16630
orange1.1t01813	Cs6g20580	Cs6g22020	Cs1g20710
orange1.1t00449	Cs8g10920	Cs4g13670	Cs1g19380
Cs1g12370	orange1.1t03290	Cs8g18770	Cs5g27400
Cs8g04120	Cs3g16860	Cs7g03940	Cs3g02610
orange1.1t04443	Cs8g20240	Cs5g24500	orange1.1t04898
Cs9g17700	Cs8g06950	Cs5g02940	Cs7g03900
Cs8g02350	Cs5g32660	Cs8g02700	Cs6g13030
orange1.1t02859	orange1.1t02288	Cs5g03780	orange1.1t05657
Cs3g22120	orange1.1t00284	orange1.1t04039	Cs5g10360
Cs5g04310	Cs7g32510	Cs9g08850	Cs6g12980
Cs5g12170	Cs3g19080	Cs3g24000	Cs5g18790
Cs7g11630	Cs1g13260	Cs3g25550	Cs2g26610
Cs8g06990	Cs5g15730	orange1.1t02318	Cs5g22810
Cs5g29590	Cs7g19840	Cs1g19380	Cs2g14720
Cs6g13890	Cs7g01840	Cs5g04090	Cs5g31670
orange1.1t00248	Cs7g08360	Cs7g23510	Cs8g20030
Cs5g03150	Cs2g09700	Cs9g01220	Cs9g03530
Cs3g14570	Cs1g18010	Cs9g04750	Cs9g01520
Cs1g19590	Cs7g32360	Cs9g11180	Cs8g19650
Cs5g30640	Cs1g03730	orange1.1t02699	Cs5g27960
Cs5g04380	Cs8g08010	orange1.1t04711	Cs9g06970
Cs7g11230	Cs8g11900	orange1.1t04898	Cs9g05230
Cs3g23230	orange1.1t04186	orange1.1t05657	Cs6g01530
orange1.1t03271	orange1.1t00226	Cs2g12670	Cs1g19220
orange1.1t01046	Cs5g04880	Cs7g12040	Cs7g28630
orange1.1t00033	Cs1g18870	Cs5g31670	orange1.1t01537
Cs3g15350	Cs1g06370	Cs8g15300	Cs2g03470
Cs1g02980	orange1.1t02623	Cs9g01280	Cs1g21020
Cs4g07440	Cs3g09200	Cs1g03160	Cs8g01240
orange1.1t00216	Cs8g01180	Cs1g12750	orange1.1t03154
Cs5g32250	Cs6g16290	Cs7g27380	Cs1g18720
Cs1g17680	Cs5g24180	Cs3g01240	Cs5g15320
Cs7g07350	Cs5g10170	Cs9g05230	Cs6g01190
Cs6g15510	Cs9g15120	Cs6g11450	Cs9g01720
Cs5g12610	Cs4g02250	Cs8g14360	Cs7g24690
Cs2g27560	Cs8g01280	Cs9g01600	Cs1g25150
Cs6g13700	Cs1g14470	Cs8g18060	Cs2g07970
Cs7g18400	Cs5g10030	Cs5g03790	Cs8g20040
Cs5g06200	Cs7g09320	Cs1g18720	Cs6g17260
Cs5g30520	Cs5g11900	Cs9g13720	Cs5g14980
Cs8g02790	orange1.1t02373	Cs5g15320	Cs5g04310
Cs5g25160	Cs3g09800	Cs6g08650	Cs6g17430
Cs8g05820	Cs1g21050	Cs7g24690	Cs8g07080
Cs2g28540	Cs4g18700	Cs2g24860	Cs3g07500
orange1.1t01670	orange1.1t01663	Cs2g07970	orange1.1t05219
Cs7g27470	Cs1g21600	Cs2g14790	Cs7g19810
Cs8g09830	orange1.1t00805	Cs4g04300	Cs2g20570
Cs7g16640	Cs4g03490	Cs3g26400	Cs1g25510
orange1.1t02051	Cs8g20680	Cs1g12370	Cs7g29680
Cs5g11960	Cs8g17690	Cs6g17260	Cs1g22310
Cs3g14210	Cs6g15650	Cs7g18560	Cs6g13890
Cs2g21800	Cs3g10670	Cs4g08220	Cs3g14890
Cs2g06510	Cs7g05310	Cs7g15760	Cs2g06580
Cs5g03510	Cs9g07320	Cs6g11930	Cs3g20020
Cs4g09620	Cs6g10820	Cs5g08640	orange1.1t02029
Cs3g12970	Cs8g09220	Cs4g14130	Cs3g14570
Cs7g28190	Cs1g14950	Cs5g14980	Cs5g30640
Cs4g05020	Cs1g26410	Cs8g08330	Cs5g04380
Cs1g12870	Cs8g19700	Cs6g17430	orange1.1t03271
Cs2g30930	Cs5g22660	Cs8g07080	Cs5g06840
Cs7g27520	Cs6g02040	Cs2g06820	Cs7g10420
Cs7g17440	orange1.1t02413	Cs8g06990	Cs5g20710
Cs4g09190	Cs5g12200	Cs7g19810	Cs6g11690
Cs4g18180	Cs1g12260	Cs1g25510	Cs5g32370
Cs1g21010	orange1.1t03899	Cs2g20570	orange1.1t02320
orange1.1t02823	orange1.1t02388	orange1.1t00248	Cs4g07440
Cs5g20610	Cs8g20840	Cs5g03150	Cs8g07640
orange1.1t00184	Cs5g11720	Cs7g27320	Cs8g14270
Cs4g18730	Cs4g12820	Cs6g03960	Cs4g09600
Cs7g16770	Cs5g11700	Cs1g19590	Cs7g14000
Cs6g02200	orange1.1t03572	Cs5g32920	Cs2g30950
Cs5g08480	Cs8g08390	Cs7g11230	Cs1g18970
orange1.1t00171	orange1.1t02726	Cs5g06840	Cs9g06430
orange1.1t02792	Cs7g10370	orange1.1t01046	Cs1g09990
orange1.1t01732	Cs5g23470	Cs7g10420	Cs2g19050
Cs6g05960	Cs9g12380	Cs6g11690	Cs6g15510
Cs1g17470	Cs8g02800	Cs2g05170	Cs4g01350
Cs2g05050	Cs6g08430	Cs5g32370	Cs1g14700
Cs9g13010	Cs8g19150	Cs1g17450	orange1.1t03466
Cs8g01600	Cs9g15890	Cs5g08990	Cs5g19940
Cs3g22370	Cs7g09690	Cs9g02000	Cs1g05410
Cs6g10090	Cs1g02740	Cs4g07110	Cs7g18400
Cs7g32490	Cs9g17340	Cs5g03320	Cs9g10140
Cs2g09340	Cs1g18300	Cs4g09600	Cs5g11140
Cs3g08550	Cs8g03280	Cs1g17680	Cs5g04870
Cs4g10210	Cs7g05390	Cs1g14700	orange1.1t01670
Cs8g07410	Cs7g27360	Cs5g19940	Cs7g21220
Cs5g16270	Cs4g13370	Cs2g27560	orange1.1t02665
Cs5g28440	Cs6g10600	Cs3g06410	Cs7g27470
Cs2g14660	orange1.1t03049	Cs4g16750	Cs8g09830
Cs1g19140	Cs3g25080	Cs3g15630	Cs7g16640
Cs3g04740	Cs6g01690	Cs5g30520	Cs2g21360
Cs4g12610	Cs9g01670	Cs2g15520	Cs5g18090
Cs1g11670	orange1.1t01183	Cs8g05820	orange1.1t03206
Cs9g18550	Cs5g20720	Cs4g15580	Cs9g04840
Cs3g26050	orange1.1t01884	orange1.1t02665	Cs7g16410
Cs2g10840	orange1.1t04072	Cs6g21020	Cs9g04790
Cs1g21550	orange1.1t03052	Cs1g21030	Cs6g19580
Cs2g22400	Cs4g10460	Cs5g03160	Cs5g31240
Cs5g04520	Cs2g29250	orange1.1t02051	orange1.1t00009
Cs7g31810	orange1.1t02826	Cs7g16410	Cs1g10130
Cs5g07070	Cs6g10250	Cs9g04840	Cs9g07310
Cs7g01470	orange1.1t03697	Cs2g21800	Cs5g03020
orange1.1t00236	Cs3g22010	Cs5g31240	Cs4g13410
Cs7g01060	Cs6g14540	Cs2g06510	Cs3g12970
Cs7g10330	Cs8g01050	Cs6g20200	Cs6g07430
Cs4g08410	Cs6g15310	Cs4g09620	Cs2g16940
Cs5g07620	orange1.1t04495	Cs2g16940	Cs8g19270
Cs1g09920	Cs4g20290	Cs8g19270	Cs5g16710
Cs6g15840	Cs8g13960	Cs7g28340	Cs4g13210
Cs7g24140	orange1.1t03862	Cs6g09820	Cs7g28340
Cs1g19450	Cs5g34270	Cs8g06410	Cs2g04190
Cs5g23190	Cs5g29310	Cs8g12230	Cs8g06410
Cs3g26450	Cs8g01560	Cs7g12140	Cs1g12870
Cs3g24050	Cs2g02230	Cs2g25070	Cs3g18990
Cs1g21640	Cs8g20950	Cs9g02500	Cs8g12230
Cs4g03510	Cs3g07100	Cs3g24040	Cs5g30880
Cs7g03540	Cs7g30260	orange1.1t01604	Cs1g02810
Cs5g30090	Cs5g30110	Cs1g24440	Cs1g25780
Cs9g02490	Cs8g19380	Cs7g17440	Cs6g13300
Cs1g13200	orange1.1t03972	Cs9g15360	Cs6g04580
Cs7g07750	Cs1g25690	Cs4g18730	Cs9g05150
Cs6g08810	Cs3g20330	Cs3g14490	Cs5g20610
Cs5g25180	orange1.1t03277	Cs3g24600	Cs9g15360
Cs1g21800	Cs1g19690	Cs6g13160	Cs5g13300
Cs5g05270	Cs3g19380	Cs5g15190	Cs3g14490
Cs8g05110	Cs2g05950	Cs7g23960	Cs7g16770
Cs3g16590	Cs8g11350	Cs4g17990	Cs3g24600
Cs8g01490	Cs9g11510	Cs7g28810	Cs6g02200
Cs4g09850	Cs5g29850	Cs9g19380	Cs9g07460
Cs7g17520	Cs2g25150	Cs5g27590	Cs5g08480
orange1.1t03280	Cs7g04030	orange1.1t02792	Cs5g15190
orange1.1t03233	Cs1g20350	orange1.1t00555	Cs5g02840
Cs7g23380	orange1.1t01739	Cs6g11420	orange1.1t00378
Cs9g10560	orange1.1t02199	Cs1g17470	Cs7g23960
Cs4g10940	Cs2g12220	orange1.1t03364	Cs7g25310
orange1.1t00344	Cs1g16450	Cs8g01600	orange1.1t00555
Cs2g12780	Cs1g26690	Cs7g02980	orange1.1t02047
Cs1g22190	Cs8g01610	Cs6g03480	Cs8g07420
Cs5g25400	Cs3g19360	Cs1g15890	Cs6g05960
Cs2g19300	Cs8g09580	Cs6g10090	Cs3g27280
Cs9g03120	Cs7g30930	Cs7g22840	Cs6g11420
Cs2g08380	Cs7g26260	Cs8g08760	Cs6g13270
Cs2g15020	orange1.1t00351	Cs7g28160	Cs5g15790
orange1.1t02252	Cs3g26690	Cs7g32490	Cs9g13010
Cs7g08800	orange1.1t02767	Cs1g26040	Cs2g16620
Cs6g13000	Cs8g02670	orange1.1t04781	Cs6g03480
Cs3g14480	Cs7g19730	Cs3g08550	Cs3g22370
Cs7g11030	Cs7g07300	Cs3g04710	Cs8g08760
Cs7g08790	Cs2g12170	Cs2g09340	Cs9g03800
Cs8g06400	Cs9g19220	Cs3g16690	Cs5g16270
Cs6g21070	Cs9g06220	Cs4g10210	Cs6g17610
orange1.1t03015	Cs7g03430	Cs4g08280	Cs3g04740
Cs2g11460	Cs3g24680	Cs6g17610	Cs2g23540
orange1.1t02131	Cs8g17990	Cs1g17970	orange1.1t04741
Cs5g14020	Cs2g14740	orange1.1t02013	Cs5g10740
Cs3g01800	Cs5g28300	Cs9g07880	Cs7g10150
Cs4g06720	Cs6g04780	Cs1g24320	Cs5g27040
Cs8g17360	Cs2g19760	Cs5g10740	Cs5g29760
Cs7g15060	orange1.1t02049	Cs2g10840	Cs6g01670
Cs3g09530	orange1.1t00455	Cs8g09480	Cs7g16720
Cs5g04530	Cs3g27510	Cs6g10020	Cs5g07070
Cs6g18840	Cs7g28400	Cs3g09920	Cs2g09890
Cs7g09790	Cs2g03610	Cs7g16720	orange1.1t00386
Cs3g22560	Cs6g09530	Cs5g27330	orange1.1t04875
Cs1g14390	Cs3g20000	Cs8g15360	Cs7g01470
orange1.1t04987	Cs1g22330	orange1.1t00386	Cs5g15220
orange1.1t03798	Cs3g16640	Cs5g31160	Cs5g15000
Cs8g18400	Cs3g02180	Cs1g18550	Cs2g11190
Cs9g07790	Cs5g30900	orange1.1t01910	Cs7g31170
Cs3g26000	Cs4g15310	Cs1g16950	Cs7g01060
Cs2g14300	Cs2g20050	Cs7g31170	Cs1g02680
Cs7g26300	Cs5g01930	Cs7g07450	Cs7g07450
orange1.1t05022	Cs6g15130	Cs7g14640	Cs2g30650
orange1.1t02058	Cs5g09880	Cs7g30070	Cs3g24060
Cs1g06620	Cs4g13420	Cs6g15840	Cs1g19450
orange1.1t04313	Cs3g08430	Cs4g03510	Cs5g23190
Cs5g01690	Cs3g10390	Cs9g19280	orange1.1t04112
Cs6g03490	Cs9g11490	orange1.1t00242	Cs7g03540
Cs6g15670	Cs3g03790	Cs1g01960	Cs8g08860
Cs8g02190	Cs4g19960	Cs5g18560	Cs1g15990
Cs6g07290	Cs3g20640	Cs7g07750	Cs5g18560
Cs8g03730	Cs7g16070	Cs9g17970	Cs9g10470
Cs5g01770	Cs7g25660	Cs8g06510	Cs3g05740
Cs3g05700	Cs5g02350	Cs6g08810	Cs8g05110
Cs4g20200	orange1.1t04550	Cs5g27600	Cs3g16590
Cs5g33550	Cs9g02470	Cs5g25180	Cs8g12140
Cs3g27330	Cs3g10480	Cs8g04250	Cs7g17520
Cs7g06240	Cs4g13670	orange1.1t02342	orange1.1t03280
Cs1g16380	Cs6g22020	Cs9g03790	orange1.1t03233
Cs4g07820	Cs2g03490	Cs3g05740	Cs1g15960
Cs5g07380	Cs7g03940	Cs3g11020	Cs1g20690
orange1.1t00406	Cs2g16760	orange1.1t03233	Cs3g13940
Cs7g29590	Cs5g02940	Cs4g01820	Cs1g22190
Cs6g20780	Cs5g03780	Cs7g09630	Cs8g05040
Cs6g05330	Cs8g15390	Cs9g10560	Cs8g20080
Cs1g03180	Cs7g01170	orange1.1t00344	Cs2g03780
Cs6g02560	Cs5g06010	Cs2g28840	Cs4g03830
Cs2g21390	Cs3g21800	Cs6g15300	Cs1g05230
Cs7g04530	Cs8g20230	Cs2g03030	Cs8g05410
Cs8g12490	Cs3g25550	Cs8g05410	Cs7g01380
orange1.1t02564	Cs5g07370	Cs7g01380	orange1.1t04514
orange1.1t01587	Cs9g05280	Cs2g19300	Cs5g20660
Cs3g16700	Cs2g29070	Cs7g30880	Cs1g02770
Cs9g07740	Cs3g25900	Cs6g04470	Cs1g18120
Cs1g13530	Cs6g16630	Cs7g08800	Cs6g21070
Cs7g07320	Cs1g19380	Cs2g26660	orange1.1t03015
Cs4g01590	Cs5g04090	Cs7g11030	Cs5g26750
Cs2g04850	Cs1g23050	Cs7g08790	Cs7g13110
Cs6g05090	orange1.1t01668	orange1.1t03015	Cs3g26980
Cs4g10780	Cs5g27400	Cs5g26750	Cs5g18660
Cs6g07240	Cs9g04170	Cs1g24550	Cs1g08620
Cs3g20810	Cs3g02610	Cs5g32320	orange1.1t01858
Cs7g05800	orange1.1t02699	Cs1g08620	orange1.1t03671
orange1.1t00006	orange1.1t04711	Cs1g17990	Cs6g08510
Cs4g10420	orange1.1t04898	Cs2g06050	Cs4g01450
Cs3g20830	Cs7g03900	Cs4g01450	Cs4g06720
Cs1g20920	Cs6g13030	Cs3g16840	Cs3g16840
Cs3g11530	orange1.1t05657	Cs8g17360	Cs2g06810
Cs1g10550	Cs5g10360	Cs7g28900	Cs5g34690
Cs2g24710	Cs5g18790	orange1.1t03022	Cs7g28900
Cs9g07640	Cs7g29610	orange1.1t01775	Cs6g17470
Cs7g07360	Cs2g12670	Cs2g02470	Cs2g02470
Cs2g19290	Cs7g07180	Cs3g22560	orange1.1t01775
Cs2g03620	Cs2g26610	Cs4g19830	Cs3g09530
Cs3g10680	Cs5g22810	Cs3g26000	Cs2g07780
orange1.1t03752	Cs2g14720	Cs2g14300	Cs4g18520
orange1.1t00522	Cs5g31670	orange1.1t05022	Cs9g07810
Cs7g09640	Cs8g15300	Cs3g24670	Cs7g04900
Cs6g10790	Cs2g07630	orange1.1t04641	orange1.1t03163
Cs7g32040	Cs9g03530	Cs1g11690	Cs5g04360
Cs1g07990	Cs9g01520	Cs2g19370	Cs1g14390
Cs4g10530	Cs9g01410	Cs4g06620	orange1.1t04987
Cs6g22080	Cs8g19650	Cs4g14980	Cs7g18780
Cs7g11290	Cs5g27960	Cs2g06860	Cs8g18400
Cs3g05770	Cs1g21720	Cs6g03490	Cs8g08440
Cs3g25640	Cs9g06970	Cs6g15670	Cs2g07770
Cs3g14820	Cs3g21250	Cs2g20280	Cs1g21970
Cs7g24530	Cs6g03530	Cs8g03730	Cs6g16660
Cs3g20220	Cs8g14360	Cs4g20200	Cs3g24670
Cs9g02690	Cs7g28630	Cs8g16700	Cs6g18590
Cs4g11730	Cs8g18060	Cs5g02680	Cs1g13640
Cs1g03140	Cs5g03790	Cs2g21740	Cs2g19370
Cs9g10290	Cs6g19410	Cs7g06240	Cs8g02190
Cs2g10040	orange1.1t01537	Cs5g07380	Cs6g07290
Cs5g27110	Cs2g03470	orange1.1t00406	Cs2g13900
Cs6g11970	orange1.1t02855	Cs7g29590	Cs5g33550
Cs1g03010	Cs1g21020	Cs3g21780	Cs5g02680
Cs3g13880	Cs8g01240	Cs3g12000	Cs6g14490
Cs4g15140	Cs5g18820	Cs8g18190	Cs3g12000
Cs7g13170	orange1.1t03154	Cs1g08300	Cs8g15830
Cs1g26570	Cs8g05340	Cs1g03180	orange1.1t00071
Cs7g12520	Cs1g18720	Cs8g01040	Cs1g08300
Cs2g24100	Cs6g01190	Cs9g19320	Cs8g01040
Cs3g13120	Cs9g01720	Cs2g21390	Cs8g12490
Cs1g17490	Cs6g08650	Cs1g17350	Cs1g19370
orange1.1t02129	Cs5g13310	Cs3g16700	Cs1g17350
orange1.1t00776	Cs2g24860	Cs1g19600	Cs1g13940
orange1.1t00157	Cs1g25150	Cs5g23860	Cs1g19240
Cs2g26590	Cs7g10670	Cs4g01590	Cs9g07740
Cs7g04100	orange1.1t00449	Cs6g05090	Cs7g07320
Cs7g05580	Cs2g04590	Cs3g20810	Cs9g17870
Cs3g26890	Cs8g20040	Cs7g19290	Cs6g04980
Cs5g21760	Cs8g02350	Cs2g03300	Cs8g08590
orange1.1t02517	Cs4g08220	Cs1g24730	Cs1g24730
Cs3g26810	Cs8g12910	Cs1g18000	Cs7g05800
Cs7g24200	orange1.1t02859	Cs4g19590	Cs3g01120
orange1.1t04187	Cs8g08330	Cs1g17830	Cs4g19590
Cs5g11880	Cs5g04310	Cs2g27720	Cs4g10420
Cs3g21650	Cs6g17430	Cs3g20830	Cs2g07340
Cs6g08470	Cs8g07080	Cs4g04250	Cs4g04250
Cs3g23060	Cs5g12170	Cs5g16190	Cs1g10550
Cs6g22050	Cs8g06990	Cs9g07640	Cs5g16190
Cs3g07300	Cs9g16550	Cs9g01330	Cs5g35180
Cs8g02660	Cs3g07500	Cs5g26780	Cs4g04170
Cs2g09530	Cs1g25510	Cs2g19290	Cs4g01490
Cs1g04570	Cs2g20570	Cs7g15430	Cs7g16930
Cs2g10290	Cs5g11510	Cs2g21560	Cs2g21560
orange1.1t01954	Cs7g29680	orange1.1t00522	Cs3g26390
Cs7g10390	Cs4g04620	Cs7g09640	Cs7g09640
Cs8g16320	Cs1g22310	Cs7g32040	Cs3g13580
Cs9g03090	Cs3g14890	Cs5g23090	Cs3g27260
orange1.1t01844	Cs5g03150	Cs3g13580	Cs8g18330
Cs5g02560	Cs1g24060	Cs1g07990	Cs6g21650
Cs1g18620	Cs7g27320	Cs8g18330	Cs7g13790
orange1.1t03226	Cs2g06580	Cs2g27510	Cs7g09180
Cs4g01530	orange1.1t02029	Cs5g04150	Cs3g05770
Cs2g19250	Cs3g14570	Cs3g05770	Cs4g11730
Cs7g11000	Cs5g04380	Cs5g26760	Cs6g07270
orange1.1t01572	orange1.1t03385	Cs9g02690	Cs6g10060
Cs2g22160	Cs8g05060	Cs3g20220	orange1.1t01459
Cs1g17810	Cs7g11230	Cs3g05800	Cs7g31420
Cs4g10590	Cs3g23230	Cs4g11730	Cs3g01960
orange1.1t04408	Cs5g06840	Cs6g07270	Cs2g02720
Cs5g06820	orange1.1t01046	Cs3g27780	Cs1g03010
orange1.1t01948	orange1.1t00033	orange1.1t03997	Cs3g13880
Cs7g15470	orange1.1t03271	Cs1g16430	Cs1g23300
Cs5g19430	Cs6g02840	Cs2g04080	Cs4g09940
Cs6g14670	Cs7g10420	Cs3g07330	orange1.1t04220
Cs3g13350	Cs5g20710	Cs7g04720	Cs5g17290
Cs4g03760	Cs6g11690	orange1.1t02417	Cs2g02980
Cs4g14530	Cs5g32370	Cs7g31420	orange1.1t00090
Cs5g33500	Cs1g02980	Cs2g10040	Cs5g09040
Cs6g18130	Cs4g07440	orange1.1t02788	Cs3g13120
Cs6g12180	Cs8g07640	Cs6g11970	orange1.1t00776
Cs7g06850	Cs8g14270	Cs4g11150	Cs1g23980
Cs6g12050	Cs4g09600	Cs2g02580	Cs2g26590
Cs7g21990	Cs2g30950	orange1.1t00029	Cs5g22920
Cs4g01760	Cs9g06430	Cs3g13880	Cs7g15590
Cs8g17380	Cs6g15510	Cs4g15140	Cs7g24930
Cs5g26160	Cs4g01350	Cs4g12870	Cs6g11260
Cs9g15690	orange1.1t03466	Cs7g12520	Cs5g02580
Cs5g17640	Cs5g19940	orange1.1t00157	Cs6g11320
Cs5g23140	Cs1g06090	Cs7g04100	Cs3g26890
Cs7g01680	Cs7g18400	Cs7g24930	Cs4g09560
Cs7g26090	Cs5g06200	Cs7g05580	Cs7g27410
Cs7g04580	Cs8g02790	Cs5g02580	orange1.1t02517
Cs5g07080	Cs9g10140	Cs6g11260	Cs5g21760
Cs5g23640	Cs5g11140	Cs7g26840	Cs4g10580
Cs7g02290	Cs3g18950	Cs7g24200	Cs5g09210
Cs2g02250	Cs5g04870	Cs7g28240	Cs7g02090
Cs4g12580	Cs7g21220	Cs5g01490	Cs8g03860
Cs9g08140	orange1.1t02665	Cs6g15280	Cs6g08260
Cs9g15810	Cs7g27470	orange1.1t04032	Cs2g02890
Cs7g31130	Cs1g21030	Cs5g09210	Cs3g07300
Cs9g11250	Cs8g09830	orange1.1t04187	Cs2g09530
Cs6g16180	Cs7g16640	Cs7g02090	Cs1g04570
Cs1g26470	orange1.1t03206	Cs5g05530	Cs2g10290
Cs7g17990	Cs3g14210	Cs7g25620	orange1.1t01954
Cs6g03830	Cs7g16410	Cs8g02660	Cs7g19800
Cs3g09840	Cs2g21800	Cs2g09530	Cs3g19190
Cs7g23340	Cs9g04790	Cs3g08840	Cs7g14020
orange1.1t03463	Cs6g19580	Cs7g19800	Cs6g04950
Cs3g17430	Cs5g31240	Cs4g03340	Cs7g11000
orange1.1t02165	Cs1g10130	Cs1g21610	Cs3g20890
Cs2g17670	Cs9g07310	Cs7g14020	Cs6g19480
Cs9g16660	Cs5g03020	Cs7g19430	orange1.1t01572
orange1.1t01683	Cs4g13410	Cs5g02560	Cs5g07160
Cs9g11860	Cs3g12970	orange1.1t03226	Cs4g08050
orange1.1t00168	Cs6g07430	Cs2g19250	Cs2g22160
orange1.1t05188	Cs2g16940	Cs4g01530	Cs8g14240
Cs5g29110	Cs8g19270	Cs8g03010	Cs5g09610
Cs4g14900	Cs5g16710	Cs5g07160	Cs4g10590
Cs3g27290	Cs7g28340	Cs2g14850	Cs7g19990
Cs5g26310	Cs4g05020	Cs4g08050	Cs3g23180
Cs5g23120	Cs2g04190	Cs3g19720	orange1.1t01948
orange1.1t00051	Cs1g12870	Cs1g17810	orange1.1t02347
Cs7g23180	Cs8g06410	orange1.1t04408	Cs5g25130
Cs9g17330	Cs3g18990	Cs6g18070	orange1.1t01469
Cs5g24850	Cs8g12230	Cs3g23180	orange1.1t04492
Cs5g01510	Cs1g02810	Cs7g15470	Cs3g27400
Cs4g01340	Cs9g16610	Cs1g11230	Cs1g15130
Cs6g15490	Cs1g25780	Cs3g08960	Cs9g17520
Cs2g06220	Cs6g13300	Cs5g27160	Cs5g33500
orange1.1t00256	Cs3g23360	Cs1g24660	Cs1g09350
Cs9g07720	Cs6g13960	Cs6g14670	Cs8g09020
Cs3g03100	orange1.1t01604	Cs5g33500	Cs7g25610
Cs8g15970	Cs1g24440	Cs1g26730	Cs7g21990
Cs2g01900	Cs6g04580	orange1.1t01041	Cs5g33350
Cs1g19880	Cs9g05150	Cs7g25610	Cs5g13680
Cs8g03680	Cs4g18180	Cs6g12050	Cs8g17380
orange1.1t02970	Cs1g21010	Cs4g01760	Cs1g05430
Cs8g15060	orange1.1t02823	Cs1g13620	Cs9g15690
Cs7g22890	Cs5g20610	Cs8g17380	Cs2g13700
Cs2g13280	Cs5g13300	orange1.1t01515	Cs5g03460
Cs7g30020	Cs7g16770	Cs5g03460	Cs1g22790
Cs4g10570	Cs3g14490	Cs5g17640	Cs3g08400
Cs4g11190	Cs3g24600	Cs3g19690	orange1.1t02759
Cs3g25970	Cs6g02200	orange1.1t02759	Cs3g19690
Cs9g11030	Cs9g07460	Cs3g08400	Cs5g09050
Cs2g17430	Cs5g15190	orange1.1t01079	Cs5g23140
Cs1g12760	Cs5g02840	Cs2g03360	Cs7g01680
Cs4g04540	Cs7g23960	Cs2g16260	Cs6g14150
Cs7g32370	Cs9g19380	Cs6g14150	orange1.1t02275
Cs6g06060	Cs7g25310	Cs6g17040	orange1.1t04985
orange1.1t01843	orange1.1t01732	Cs7g28410	Cs8g01360
Cs7g23790	orange1.1t02047	Cs6g06560	Cs3g18240
Cs7g06230	Cs3g08660	Cs7g04580	Cs2g12270
Cs1g14970	Cs8g07420	Cs9g02340	Cs7g13950
orange1.1t04913	Cs6g05960	Cs7g04730	Cs6g16120
Cs6g10850	Cs6g11420	Cs3g18240	Cs3g13410
Cs1g21290	Cs6g13270	Cs7g17480	Cs5g23640
Cs2g07580	Cs1g06870	Cs6g09770	Cs6g09770
Cs2g09970	Cs5g15790	Cs3g27220	Cs8g08500
Cs3g06120	Cs9g13010	orange1.1t00593	Cs3g27220
orange1.1t00487	Cs8g01600	Cs5g33270	orange1.1t00593
Cs7g05600	Cs8g08200	Cs6g16940	Cs7g04740
Cs6g19310	Cs6g03480	Cs4g20460	Cs7g24080
Cs4g16120	Cs1g15890	Cs4g15600	Cs6g16940
Cs4g06730	Cs3g22370	Cs9g08140	Cs3g17420
Cs5g05200	Cs7g22840	Cs7g10360	Cs5g32760
Cs8g12880	Cs8g08760	Cs5g28910	Cs5g10160
Cs5g34840	Cs5g28570	orange1.1t00388	orange1.1t00217
Cs8g09030	Cs9g03800	Cs2g21570	Cs3g01680
Cs3g04950	Cs3g16690	Cs9g11250	Cs7g31130
Cs4g12840	Cs5g16270	Cs6g01330	Cs2g21570
Cs1g24990	Cs8g07410	Cs7g26230	Cs2g03110
Cs5g28650	Cs6g17610	Cs5g29050	Cs9g10370
Cs2g28980	Cs3g04740	Cs7g17020	Cs6g16180
Cs6g02890	Cs1g11670	Cs5g12150	Cs5g15910
Cs6g18810	Cs2g23540	Cs3g15800	Cs3g15800
Cs3g07250	Cs6g12800	Cs2g27010	Cs2g12000
Cs9g09660	Cs9g07880	Cs2g09190	Cs5g27360
Cs3g25280	Cs3g26260	orange1.1t04511	Cs2g10540
orange1.1t01222	Cs9g17090	Cs1g04340	Cs8g14500
Cs2g21160	Cs7g09930	Cs7g23340	Cs2g09190
orange1.1t04377	Cs1g20210	orange1.1t00568	Cs8g12840
Cs5g20270	Cs3g26050	Cs5g29340	Cs1g04340
Cs7g02670	orange1.1t04741	Cs2g03000	Cs5g29340
orange1.1t01620	Cs5g10740	Cs9g16190	Cs2g03000
Cs4g15100	Cs7g10150	Cs4g17690	Cs5g17380
Cs2g09690	Cs5g27040	Cs2g07990	Cs3g19870
Cs1g20090	Cs5g29760	orange1.1t03265	Cs5g15920
Cs2g04710	Cs6g01670	Cs8g01470	Cs3g27520
Cs3g26340	Cs3g18360	Cs3g21620	Cs7g05150
Cs3g18460	Cs2g27000	Cs4g07710	Cs4g09960
Cs9g14250	Cs5g27330	Cs9g03400	Cs4g14150
Cs8g08340	Cs5g07070	Cs6g17980	orange1.1t00168
Cs7g08180	Cs2g09890	Cs8g03250	Cs4g14900
Cs1g02730	Cs5g03620	Cs4g04890	Cs3g27290
Cs4g10700	Cs5g31160	Cs6g08100	Cs4g04890
Cs7g04020	orange1.1t04875	Cs7g03530	Cs5g27450
Cs2g03480	Cs7g01470	Cs1g24870	orange1.1t02280
Cs5g27220	Cs5g15220	Cs5g24850	Cs9g17330
orange1.1t01840	Cs1g18550	Cs5g01510	orange1.1t01563
orange1.1t04750	orange1.1t01910	Cs5g23070	Cs9g03210
Cs6g04450	Cs2g11190	Cs6g15490	Cs5g23070
Cs4g02750	orange1.1t00236	Cs2g14350	Cs4g04030
Cs3g07080	Cs7g31170	Cs6g20570	Cs5g02150
Cs6g04030	Cs7g01060	Cs2g06220	orange1.1t00256
orange1.1t03263	Cs7g29240	Cs5g02150	Cs3g20120
Cs5g29530	Cs7g07450	Cs7g32400	Cs6g21160
Cs1g15600	Cs1g02680	Cs3g20120	Cs9g07720
orange1.1t00310	Cs2g30650	Cs7g03320	Cs7g03320
Cs2g02150	Cs7g30070	Cs2g14830	orange1.1t01027
Cs7g31330	Cs1g09920	Cs3g03100	Cs6g14000
Cs1g05000	Cs6g15840	orange1.1t03357	Cs2g01900
Cs9g03840	Cs3g24060	Cs8g15970	Cs8g03680
Cs5g31750	Cs1g19450	Cs8g15060	Cs7g22890
Cs3g16600	Cs3g18630	Cs5g22630	Cs3g26180
Cs8g16230	Cs1g21640	Cs7g22890	Cs4g08730
Cs8g20780	orange1.1t04112	Cs9g14640	Cs6g15150
Cs6g02210	Cs9g19280	Cs4g16110	Cs2g02740
Cs2g21350	Cs7g03540	Cs6g15150	Cs7g30020
Cs6g10180	Cs8g08860	Cs4g06790	orange1.1t01286
Cs5g34480	Cs1g01960	Cs3g27310	Cs2g15600
Cs2g04910	Cs1g15990	Cs2g02740	Cs8g17660
Cs3g14380	Cs5g18560	Cs5g09870	Cs1g12760
Cs5g26800	Cs1g13200	orange1.1t01286	Cs8g15220
Cs5g26370	Cs9g10470	Cs2g15600	Cs7g32370
Cs2g01930	Cs6g03520	Cs5g29810	Cs4g17060
Cs5g15890	Cs6g18720	Cs4g16080	Cs6g06060
Cs9g14620	Cs9g07210	Cs1g18660	orange1.1t02545
orange1.1t00625	Cs8g05110	Cs3g11570	orange1.1t03220
Cs5g17490	Cs3g16590	Cs2g13580	Cs2g16220
Cs5g26910	Cs8g12140	Cs2g16220	Cs7g17340
Cs4g13270	Cs7g20330	Cs5g02660	orange1.1t01398
Cs7g09770	Cs7g17520	Cs5g15170	Cs6g21340
Cs1g13720	orange1.1t03280	Cs3g27360	orange1.1t00409
Cs2g08410	Cs1g15960	Cs6g14170	orange1.1t01791
Cs6g18960	Cs2g16850	orange1.1t00409	Cs2g07580
Cs9g04110	orange1.1t00344	Cs6g21340	Cs6g10850
Cs1g14480	Cs3g13940	orange1.1t01791	Cs4g13440
orange1.1t01111	Cs1g22190	Cs2g09970	orange1.1t01991
Cs8g01440	Cs3g27580	Cs7g02700	Cs9g01320
Cs7g18550	Cs2g03030	Cs8g12690	Cs5g21200
Cs7g23640	Cs8g20080	Cs6g20260	Cs7g02700
Cs2g21530	Cs2g03780	Cs5g21200	Cs6g14460
orange1.1t04445	Cs1g05230	Cs6g14460	Cs5g07910
Cs5g07260	Cs2g19300	Cs7g05600	orange1.1t03427
Cs5g25620	Cs8g05410	Cs6g19310	Cs4g14520
Cs4g20190	Cs7g01380	orange1.1t01424	orange1.1t03814
orange1.1t04568	Cs8g20130	Cs4g09010	Cs1g25650
Cs4g08670	Cs2g08460	Cs2g29100	Cs4g16120
Cs4g06390	orange1.1t04514	Cs5g05200	Cs2g29100
Cs2g23650	Cs9g03120	Cs4g11620	Cs4g07030
Cs8g15660	Cs5g20660	Cs3g19770	Cs4g11620
Cs6g21770	Cs6g04470	Cs9g17670	Cs3g19770
Cs9g18600	Cs1g26400	Cs8g12880	Cs9g05680
Cs2g08060	Cs7g08800	Cs9g05680	Cs5g31490
Cs6g15220	Cs6g13000	Cs5g31490	Cs6g05620
Cs3g11500	Cs1g02770	Cs5g34840	orange1.1t01596
orange1.1t04132	Cs7g11030	orange1.1t01596	Cs2g15280
Cs6g11710	Cs2g26660	orange1.1t02825	Cs3g12590
orange1.1t00595	Cs7g08790	Cs3g07360	Cs5g05240
Cs1g22350	orange1.1t00333	Cs8g09030	Cs3g07360
orange1.1t02671	Cs1g18120	Cs1g07590	Cs4g09050
Cs1g22480	Cs8g06400	Cs4g09050	Cs7g01740
Cs5g26490	Cs6g21070	orange1.1t03040	orange1.1t01618
Cs2g03510	Cs5g26750	Cs5g09900	Cs6g15240
Cs8g16970	Cs7g13110	Cs2g28030	orange1.1t03040
orange1.1t05377	Cs7g10540	Cs4g06300	Cs1g05570
orange1.1t03762	Cs1g08620	Cs1g24990	Cs5g28650
Cs4g14140	Cs5g32320	Cs8g15610	Cs4g01740
Cs5g05620	orange1.1t01858	Cs1g17380	Cs8g15610
Cs7g04350	Cs6g08510	Cs3g23500	Cs6g18810
Cs6g02460	Cs5g06710	Cs3g07250	orange1.1t00229
Cs1g15840	Cs5g14020	Cs3g22030	Cs1g19950
orange1.1t03222	Cs4g01450	Cs4g11090	orange1.1t01755
Cs1g26630	Cs4g06720	Cs8g12640	Cs3g22030
Cs7g12530	Cs3g16840	Cs7g24860	Cs5g26090
Cs4g16240	Cs5g34690	Cs3g23530	Cs2g21160
Cs3g18310	Cs7g28900	Cs5g20270	Cs5g14200
Cs4g02170	orange1.1t01775	Cs5g33240	Cs5g11430
Cs6g17710	Cs2g02470	orange1.1t02502	orange1.1t04377
Cs3g24310	Cs3g09530	Cs7g02670	Cs2g21820
Cs8g18120	Cs2g07780	Cs8g01230	Cs5g33240
Cs1g02920	Cs4g18520	Cs7g08450	Cs8g01230
Cs2g25340	Cs4g17700	Cs2g09690	Cs8g17800
Cs9g10190	Cs9g07810	Cs8g12700	Cs1g20090
Cs1g02960	Cs7g04900	Cs9g04580	Cs6g21940
Cs2g04630	orange1.1t03163	Cs2g04710	orange1.1t00454
Cs6g18000	Cs5g04360	orange1.1t03416	orange1.1t03156
Cs3g27320	Cs6g07530	Cs5g07150	Cs3g26340
Cs8g08710	Cs3g22560	Cs3g20490	Cs7g08180
Cs1g01540	Cs1g14390	Cs7g06670	Cs8g08340
orange1.1t00441	Cs6g06250	Cs3g03720	Cs5g07150
Cs6g18740	orange1.1t04987	Cs2g07860	Cs8g09910
Cs4g19770	orange1.1t03798	Cs6g04450	Cs1g02730
orange1.1t00101	orange1.1t03804	Cs3g07080	Cs7g04020
Cs3g14320	Cs7g18780	Cs5g27150	Cs5g27220
Cs6g19490	Cs8g18400	Cs4g02750	orange1.1t00830
Cs5g20750	Cs2g07770	Cs1g13250	Cs4g17140
Cs6g16900	Cs4g19830	Cs3g16050	Cs4g02750
Cs4g05430	Cs1g21970	Cs6g04030	Cs1g13250
Cs7g09840	Cs2g14300	Cs3g25560	Cs7g17060
Cs5g28140	orange1.1t05022	Cs1g15600	Cs2g07420
Cs2g19530	orange1.1t02058	Cs2g10590	Cs7g09780
Cs3g24890	Cs6g16660	Cs1g18360	Cs1g18140
Cs1g26680	Cs6g18590	Cs6g08700	Cs2g10590
Cs7g13320	orange1.1t00285	Cs7g31330	Cs1g18360
Cs3g11400	Cs3g27210	Cs6g04150	orange1.1t00166
Cs7g18830	Cs2g19370	Cs4g02340	Cs5g22280
Cs7g01360	Cs4g06620	Cs1g12670	Cs6g04150
Cs8g07660	Cs6g15670	Cs9g04150	Cs4g02340
Cs4g07260	Cs6g07290	Cs2g22870	Cs5g27730
Cs7g10520	Cs4g20200	Cs9g13460	Cs9g04150
Cs7g25710	Cs5g33550	Cs1g08550	Cs1g25210
Cs8g18210	Cs5g02680	Cs4g19620	Cs1g25750
Cs1g07630	orange1.1t00406	Cs5g31750	Cs9g13460
Cs1g01630	Cs8g17980	Cs8g06480	orange1.1t01890
Cs7g27490	Cs4g01990	orange1.1t01661	Cs1g08550
Cs3g08580	Cs1g17300	Cs6g10180	Cs3g16600
Cs7g07870	Cs3g12000	Cs2g12360	Cs2g09870
Cs2g13420	Cs8g18190	Cs7g01580	Cs8g10630
Cs2g20260	Cs8g15830	Cs3g27490	orange1.1t00122
Cs7g32060	orange1.1t00071	Cs2g01930	Cs2g21350
Cs4g16710	Cs1g08300	Cs3g24700	orange1.1t02116
Cs9g02230	Cs1g03180	Cs2g02100	Cs6g10180
Cs4g19020	Cs2g11440	Cs2g01730	Cs8g19710
Cs1g20730	Cs2g21390	Cs8g20370	Cs3g17200
Cs6g16930	Cs3g07620	Cs5g17490	Cs8g09800
Cs7g06260	Cs8g12490	Cs5g28850	Cs9g16670
Cs7g26180	Cs1g19370	Cs5g26910	Cs8g14030
Cs2g12710	Cs1g13940	Cs5g26730	Cs5g34480
Cs6g03280	Cs1g17350	Cs6g08320	Cs8g03610
Cs1g01010	Cs9g07740	Cs2g06340	Cs5g26800
Cs1g04060	Cs7g07320	Cs1g13720	Cs5g26370
Cs5g32260	Cs5g23860	Cs9g04110	Cs3g27490
Cs9g03100	Cs4g01590	Cs7g12130	orange1.1t04497
Cs5g07430	Cs9g17870	Cs8g19800	orange1.1t00625
Cs1g17280	Cs2g04850	Cs1g14480	Cs9g14620
Cs2g25690	Cs9g17990	Cs1g03050	Cs5g05510
Cs1g08180	Cs4g10780	Cs8g17300	Cs5g27000
Cs5g26590	Cs8g08590	Cs2g01910	Cs3g10700
Cs6g17870	Cs6g18730	Cs8g01440	Cs4g13270
Cs7g16760	Cs4g07890	Cs2g17510	Cs6g08320
Cs1g16910	Cs7g19290	Cs2g16470	Cs2g08410
orange1.1t00307	Cs1g24730	Cs7g14420	orange1.1t00763
Cs5g28170	Cs7g05800	Cs5g32800	Cs7g14950
orange1.1t04133	orange1.1t00006	Cs6g14710	Cs7g12130
Cs3g23610	Cs4g19590	Cs5g07260	Cs8g19800
Cs3g07650	Cs4g10420	Cs4g20190	Cs3g01250
Cs3g11410	Cs2g27720	Cs1g17330	orange1.1t01111
Cs7g17980	Cs2g07340	Cs7g05350	Cs8g20460
Cs2g01410	Cs4g04250	Cs3g21140	Cs1g19000
Cs7g16730	Cs7g22220	orange1.1t04139	orange1.1t04679
Cs6g08670	Cs1g10550	Cs9g18600	Cs3g26760
Cs5g30470	Cs5g16190	Cs6g21770	Cs2g17510
Cs3g14360	Cs5g35180	Cs1g20220	Cs5g08810
Cs2g28690	Cs4g04170	Cs7g02150	Cs2g21530
Cs5g01850	Cs4g01490	Cs2g08060	Cs7g14420
Cs1g07190	Cs2g03620	orange1.1t04132	Cs6g14710
Cs9g05270	Cs2g21560	Cs3g01650	Cs5g05110
Cs9g03150	Cs5g01990	Cs3g27760	Cs7g19850
Cs7g30910	Cs9g09330	Cs2g09400	Cs4g09040
Cs1g08880	Cs3g26390	orange1.1t05805	Cs5g25620
Cs8g16990	orange1.1t03770	Cs1g23170	Cs5g01120
Cs8g09600	Cs3g13580	orange1.1t02671	Cs9g11190
orange1.1t00359	Cs3g27260	Cs1g22480	Cs4g06390
Cs5g25640	Cs6g21650	orange1.1t02795	Cs7g08130
Cs6g09140	Cs7g13790	Cs5g06930	Cs2g27950
orange1.1t01516	Cs6g22070	orange1.1t05377	Cs6g21570
Cs7g29780	Cs7g09180	Cs5g10530	Cs3g17320
Cs8g07400	Cs6g22170	Cs9g06580	Cs7g31640
Cs9g07250	Cs5g03440	orange1.1t01198	orange1.1t04139
Cs4g04280	Cs3g14820	Cs8g03160	Cs8g15660
orange1.1t00201	Cs3g05800	Cs2g17860	Cs7g24820
orange1.1t03281	Cs5g26760	Cs6g02460	Cs7g02150
Cs2g03230	Cs5g10730	Cs1g12970	orange1.1t04132
Cs7g29010	Cs6g07270	Cs8g12650	Cs2g09400
Cs2g15970	Cs7g19500	Cs5g21180	Cs6g11710
Cs1g13730	Cs1g16430	Cs7g12530	Cs2g09940
orange1.1t02140	orange1.1t01459	Cs7g28940	Cs6g19210
Cs1g14610	Cs2g04080	Cs3g18310	Cs5g30830
orange1.1t02279	Cs9g10290	Cs4g08260	Cs6g13320
orange1.1t02150	Cs7g31420	Cs7g22200	orange1.1t02827
Cs8g10820	Cs3g01960	Cs2g06740	Cs2g03510
Cs5g20260	Cs7g30660	Cs5g30410	Cs8g14570
Cs9g09990	Cs4g11150	Cs1g15800	orange1.1t05377
Cs1g06960	Cs6g11970	Cs3g24310	Cs8g03160
Cs7g13310	orange1.1t00622	Cs9g02730	Cs4g06430
Cs2g22300	Cs1g03010	Cs2g25340	Cs5g05620
orange1.1t04339	Cs4g09940	Cs1g02920	Cs2g17860
Cs5g05720	Cs5g20670	Cs3g15030	Cs7g04350
Cs8g19750	Cs7g12520	Cs2g06390	orange1.1t03222
Cs1g06840	Cs5g17290	Cs3g10930	Cs1g12970
Cs3g10540	orange1.1t00090	Cs5g15460	Cs2g21670
Cs2g08540	Cs5g09040	Cs3g07120	Cs3g18310
Cs5g24810	Cs3g13120	Cs6g11090	Cs4g08260
Cs4g16050	orange1.1t00776	orange1.1t00441	Cs1g24700
orange1.1t01519	Cs2g26590	Cs6g21060	orange1.1t01860
Cs2g13540	Cs7g04100	Cs4g19770	Cs4g16130
Cs6g10170	Cs5g22920	Cs3g20800	Cs6g17710
orange1.1t03123	Cs7g15590	Cs5g28870	Cs4g02170
Cs1g06420	Cs7g24930	Cs9g02630	Cs5g30410
Cs5g11550	Cs6g11320	Cs6g11400	Cs1g15800
Cs1g15770	Cs6g11260	Cs6g08640	Cs9g02730
Cs7g29220	Cs3g26890	Cs4g07830	Cs8g18120
Cs4g18680	Cs4g09560	Cs5g28140	Cs5g23650
Cs5g12570	orange1.1t00323	Cs2g26630	Cs2g04630
Cs2g09500	orange1.1t02517	Cs3g16440	Cs3g10930
Cs4g10310	Cs5g21760	Cs4g02110	Cs8g02100
Cs5g08620	Cs8g06460	Cs1g13230	Cs5g15460
orange1.1t01665	Cs6g15280	Cs5g09320	Cs8g08710
Cs5g08650	Cs4g10580	Cs1g26680	Cs9g01450
Cs7g17940	Cs5g09210	Cs7g13320	orange1.1t00441
Cs2g08520	orange1.1t04187	Cs6g22140	Cs6g11400
Cs4g05680	Cs7g02090	Cs4g08020	Cs3g14320
Cs5g27850	Cs8g03860	Cs7g05850	Cs6g19490
Cs4g01510	Cs5g11880	Cs7g10520	Cs5g20750
Cs9g06910	Cs2g02890	Cs3g27030	Cs6g16900
Cs1g17960	Cs6g22050	Cs2g11160	Cs7g09840
Cs1g04690	Cs8g02660	Cs8g18210	Cs1g23450
Cs7g04600	Cs3g07300	Cs1g01630	Cs5g27260
Cs2g14560	Cs1g04570	Cs1g07630	Cs5g31220
Cs7g07640	Cs2g10290	Cs4g07510	Cs3g25890
Cs2g13010	orange1.1t01954	Cs2g22510	Cs6g22140
Cs4g08600	Cs7g10390	orange1.1t00937	Cs7g01360
Cs3g23120	Cs7g10220	orange1.1t03386	Cs7g28790
Cs5g11980	Cs3g19190	Cs3g08580	Cs4g08020
Cs6g05970	Cs4g03340	Cs7g32060	Cs4g04760
Cs5g07450	Cs7g14020	Cs7g06680	Cs4g07260
Cs4g03690	Cs7g19430	Cs9g01990	Cs2g01710
Cs7g15480	Cs9g03090	Cs1g17950	Cs3g27030
Cs3g19580	orange1.1t03226	Cs6g07000	Cs1g20180
Cs9g10460	Cs6g04950	Cs4g13090	Cs2g11160
Cs7g10190	Cs7g11000	Cs8g07170	Cs8g18580
Cs5g33010	Cs3g20890	Cs5g32500	orange1.1t00937
Cs9g04240	orange1.1t01572	Cs8g16940	Cs6g11990
Cs6g16640	Cs6g19480	Cs5g06190	Cs7g06680
Cs5g33020	Cs8g03010	Cs3g12230	Cs6g10630
Cs1g01980	Cs4g08050	Cs2g12710	Cs5g29670
orange1.1t02185	Cs5g20240	Cs1g19340	Cs9g02230
Cs6g09620	Cs3g19720	Cs4g20250	Cs5g32500
Cs5g26640	Cs2g22160	Cs7g10900	orange1.1t02944
orange1.1t03900	Cs8g14240	Cs6g02360	Cs9g16620
Cs7g26950	Cs5g09610	Cs4g12520	Cs1g20730
Cs1g18700	Cs4g10590	Cs9g03100	Cs5g06190
orange1.1t02171	orange1.1t03775	orange1.1t00507	Cs7g26180
orange1.1t04276	Cs7g19990	Cs6g02720	Cs8g09250
Cs1g16500	Cs6g04670	Cs2g30990	Cs5g33260
Cs5g30240	Cs3g16430	Cs1g13700	Cs3g12230
Cs7g27890	Cs5g06820	Cs7g01200	Cs6g08310
Cs8g04990	orange1.1t01948	Cs4g02080	Cs4g13980
Cs2g12320	Cs5g25130	Cs5g28170	Cs1g04060
Cs1g17480	orange1.1t01469	Cs6g01760	Cs4g03020
Cs1g16320	Cs3g08960	Cs5g02720	Cs7g10900
Cs4g03450	Cs3g27400	orange1.1t04133	Cs6g02360
Cs8g03630	Cs1g15130	Cs2g01410	Cs8g03230
Cs9g18160	Cs3g09650	Cs1g24740	Cs4g19200
Cs1g19500	Cs1g24660	Cs3g14620	Cs5g32260
Cs2g11070	Cs4g03760	Cs3g15370	Cs2g17440
Cs6g07090	Cs1g26740	Cs6g08670	Cs1g17280
Cs8g06490	Cs9g17520	Cs3g25010	Cs2g25690
Cs5g05970	Cs1g26730	Cs5g28500	Cs2g15250
Cs7g29460	Cs6g12180	Cs4g11660	Cs6g17870
orange1.1t02616	Cs7g06850	Cs3g14360	Cs5g26590
orange1.1t01047	Cs8g09020	Cs9g05270	Cs9g07950
Cs7g22240	Cs2g02640	Cs5g30460	Cs4g17290
orange1.1t00403	Cs7g25610	Cs7g19200	Cs2g30990
Cs5g34570	Cs7g21990	Cs3g23110	Cs7g01200
Cs9g14930	Cs1g13620	Cs9g03150	Cs3g27380
Cs2g07710	Cs5g13680	Cs4g18200	Cs6g01760
Cs3g23770	Cs5g33350	Cs1g08880	Cs7g29400
orange1.1t00032	Cs1g05430	Cs5g25640	orange1.1t03777
Cs7g16080	Cs9g15690	Cs6g11700	Cs7g05500
Cs7g27060	Cs2g13700	Cs7g24590	Cs9g01260
Cs1g15720	Cs1g22790	Cs7g11670	Cs6g10670
Cs5g04080	Cs5g03460	Cs5g31530	Cs1g18440
Cs2g20840	Cs3g19690	orange1.1t01267	orange1.1t02181
Cs5g06780	Cs3g08400	Cs9g07250	Cs2g28690
Cs7g13880	Cs9g14700	Cs1g11240	Cs3g23110
Cs4g13510	orange1.1t02759	orange1.1t00201	Cs7g30910
Cs6g15530	Cs5g09050	Cs4g11630	orange1.1t00387
Cs8g05850	Cs5g23140	Cs8g08850	Cs2g03130
Cs2g02300	Cs7g01680	Cs2g03230	Cs2g13550
Cs6g07480	Cs7g03050	Cs7g29010	orange1.1t00359
Cs6g19010	Cs8g06920	Cs7g14510	Cs6g11700
Cs6g18180	Cs2g03360	Cs5g19640	Cs6g09140
Cs9g16530	Cs2g16260	Cs2g30290	Cs2g17090
Cs1g02600	Cs6g14150	Cs2g29020	Cs2g14940
Cs1g23700	orange1.1t02275	Cs8g20420	Cs8g07400
Cs6g05030	Cs5g26110	Cs3g23010	Cs7g29780
Cs6g15540	orange1.1t04985	Cs9g09990	orange1.1t01267
orange1.1t00205	Cs6g06560	orange1.1t03248	Cs4g04280
Cs7g30890	Cs7g26090	Cs4g10610	Cs6g01200
Cs1g23860	orange1.1t02337	orange1.1t00602	Cs8g10640
Cs3g27140	Cs2g13050	orange1.1t01404	Cs1g10790
Cs2g28120	Cs2g30380	Cs2g14330	Cs8g08850
Cs8g06710	Cs3g18240	Cs6g02670	Cs2g15970
Cs2g08650	Cs2g12270	Cs9g02220	Cs3g22450
Cs5g16430	Cs7g13950	orange1.1t02506	Cs7g14510
Cs9g15700	Cs5g07080	Cs8g05970	Cs8g19680
Cs5g09140	Cs6g16120	Cs2g05100	Cs7g03130
Cs2g27900	Cs5g23640	Cs7g23190	orange1.1t02140
Cs7g19060	Cs6g09770	Cs5g24810	Cs2g30290
Cs5g08350	Cs7g09940	Cs4g16050	Cs2g29020
Cs1g26450	orange1.1t03969	Cs5g07020	Cs7g01160
Cs5g02640	Cs8g08500	Cs1g22450	Cs3g27820
Cs3g11620	Cs3g27220	Cs2g08170	orange1.1t02279
Cs9g04540	orange1.1t00593	orange1.1t01519	Cs2g15990
Cs7g17970	Cs2g27930	Cs5g34430	orange1.1t02150
Cs8g17260	Cs2g28850	Cs9g05650	Cs8g20420
Cs2g21430	Cs6g16940	Cs8g14990	Cs8g10820
Cs9g01930	Cs4g12580	Cs8g10050	Cs6g12790
Cs3g14220	Cs7g24080	Cs6g09000	Cs7g13310
Cs8g10080	Cs7g13890	Cs5g32940	Cs1g03540
Cs8g02460	Cs3g17420	orange1.1t03123	orange1.1t01892
Cs8g05160	Cs5g10160	Cs6g18060	Cs1g09500
Cs1g26590	Cs5g32760	Cs1g06420	Cs2g22300
Cs7g28280	orange1.1t01131	Cs2g23520	Cs2g31250
Cs5g04050	Cs4g20460	Cs7g12880	orange1.1t02506
Cs6g18630	orange1.1t00217	Cs5g11550	Cs6g18110
Cs5g28120	Cs4g15600	Cs5g05840	Cs9g02220
Cs7g07490	Cs7g10360	orange1.1t04994	Cs4g12960
Cs2g11320	Cs3g01680	Cs5g08520	Cs3g10540
Cs7g20300	Cs7g31130	Cs6g01650	Cs2g05100
Cs8g17530	Cs5g29200	Cs7g20760	Cs1g06550
Cs1g19900	Cs6g22370	Cs4g10310	Cs7g31340
Cs3g16020	Cs2g21570	Cs5g07230	Cs6g16880
Cs2g26770	Cs2g03110	Cs7g31920	Cs1g22450
orange1.1t04407	Cs9g10370	Cs5g08650	Cs2g13540
orange1.1t01693	Cs9g11250	Cs5g30450	orange1.1t00253
Cs4g01160	Cs5g15910	Cs2g01990	Cs5g07740
Cs4g18310	Cs6g16180	Cs2g27360	Cs8g14990
Cs2g19110	Cs3g15800	Cs8g16640	Cs7g12880
Cs6g15020	Cs2g12000	Cs2g01400	Cs1g15770
Cs3g11430	Cs2g10540	Cs9g17960	Cs9g09800
Cs6g14430	Cs1g26470	Cs1g17960	Cs4g09890
Cs6g08270	Cs6g07970	Cs1g04690	Cs2g24910
Cs4g10430	orange1.1t00743	Cs4g11830	Cs2g13470
Cs1g22600	Cs7g17990	Cs7g04600	Cs2g09500
Cs5g14790	Cs2g09190	Cs2g19440	Cs4g06160
Cs7g27840	Cs8g12840	Cs5g18480	Cs5g08520
Cs3g09680	Cs5g01810	Cs1g11760	Cs6g01650
Cs8g01620	orange1.1t04511	Cs6g12380	Cs5g08620
Cs1g19910	Cs1g04340	Cs9g10510	orange1.1t01665
Cs6g15740	Cs7g23340	Cs4g15270	Cs7g11490
Cs2g02260	orange1.1t00568	Cs4g08600	Cs6g13880
Cs6g06950	Cs5g29340	Cs2g08600	Cs4g05680
Cs6g07870	Cs2g03000	Cs2g03980	Cs6g02380
Cs7g13640	Cs5g15920	Cs2g24540	Cs8g16640
Cs5g05880	Cs8g01020	Cs4g16650	Cs9g17960
Cs1g03500	Cs3g27520	Cs1g25080	Cs9g06910
Cs2g17030	Cs2g07990	Cs3g13010	Cs7g27210
Cs3g23660	Cs7g26020	Cs2g06750	Cs2g19440
orange1.1t01702	Cs7g05150	Cs2g22900	Cs6g12380
Cs8g02210	Cs4g09960	Cs9g05740	Cs9g10510
Cs5g27550	Cs4g14150	Cs9g04240	Cs4g15270
orange1.1t02004	orange1.1t00168	Cs3g24180	orange1.1t03013
Cs7g15130	Cs4g07710	orange1.1t03395	Cs4g17320
Cs5g03310	Cs4g04680	Cs6g16640	Cs3g07750
Cs3g04640	Cs9g03400	Cs9g18420	Cs6g05970
Cs5g31110	Cs4g14900	Cs2g14600	Cs5g11980
Cs1g05750	Cs8g03250	Cs4g08110	Cs3g23120
Cs5g29290	Cs4g04890	orange1.1t01168	Cs4g13520
Cs2g20040	orange1.1t03017	orange1.1t02185	Cs6g13580
Cs2g04930	Cs5g26310	Cs7g18850	Cs4g16650
Cs9g15030	orange1.1t00051	Cs6g20820	orange1.1t03011
orange1.1t03672	Cs9g17330	Cs6g09620	Cs3g19580
orange1.1t04673	orange1.1t01563	Cs4g07240	Cs4g04340
Cs7g19400	Cs5g24850	orange1.1t01956	Cs3g13010
Cs6g05980	orange1.1t01719	Cs8g18910	Cs9g11000
Cs3g10500	Cs9g10100	Cs8g15520	Cs2g22900
Cs2g05160	Cs2g14350	Cs1g18700	orange1.1t02315
Cs9g15000	Cs6g20570	Cs3g25380	Cs7g10190
orange1.1t01672	Cs4g04030	Cs1g01560	Cs5g06160
Cs7g13070	Cs5g02150	Cs1g16500	Cs5g33010
Cs9g16070	Cs3g03070	Cs5g07690	Cs9g18420
Cs5g19950	orange1.1t00256	Cs6g08840	Cs7g02130
Cs2g04200	Cs1g25620	Cs5g32980	Cs1g14600
orange1.1t01431	Cs6g21160	Cs9g06380	Cs4g08110
Cs1g22200	Cs9g07720	Cs1g17480	Cs2g03080
Cs7g07340	Cs7g03320	Cs2g12320	Cs1g01980
Cs9g10330	Cs3g17970	orange1.1t04712	Cs9g17630
Cs9g02390	orange1.1t01027	Cs2g19400	Cs2g31240
Cs3g22150	Cs6g10330	Cs8g03630	orange1.1t02185
Cs8g17440	Cs8g15970	Cs7g21820	Cs4g12270
Cs3g14170	Cs6g14000	Cs7g28170	Cs7g26950
Cs5g12510	Cs2g01900	Cs6g07090	Cs5g26640
Cs7g08870	Cs8g03680	Cs2g11070	orange1.1t00089
Cs2g27500	Cs3g26180	Cs3g21790	Cs4g07240
Cs3g17490	Cs6g15150	orange1.1t00403	Cs8g18910
Cs1g21490	Cs3g27310	Cs8g02310	Cs8g15520
orange1.1t03169	Cs4g08730	Cs1g26080	orange1.1t02171
Cs2g03540	Cs2g02740	Cs5g34570	Cs5g30240
Cs7g07790	Cs7g30020	Cs3g15640	Cs5g32980
Cs6g01450	Cs3g25970	Cs7g27060	Cs9g06380
Cs6g19650	orange1.1t01286	Cs5g21950	Cs1g17480
Cs3g19550	Cs2g15600	Cs2g06720	Cs9g06390
Cs3g08600	Cs8g17660	Cs5g10090	Cs1g25420
Cs1g26380	Cs8g15220	Cs2g12080	Cs2g10450
Cs9g15630	Cs1g12760	Cs6g19380	orange1.1t04712
Cs8g08770	Cs4g04540	Cs1g22120	Cs1g16320
Cs5g06460	Cs7g32370	Cs7g13880	Cs4g03450
Cs6g15430	Cs4g17060	orange1.1t02662	Cs7g21820
Cs5g14460	Cs6g06060	Cs4g13510	Cs2g02970
orange1.1t05285	orange1.1t02545	Cs6g08630	Cs3g19150
orange1.1t02030	Cs8g07200	Cs8g14890	Cs5g05970
Cs9g04740	Cs3g11570	Cs9g06300	orange1.1t04050
Cs5g08270	Cs4g16080	Cs5g28880	Cs3g21790
orange1.1t00241	Cs2g28930	Cs4g14990	orange1.1t02616
Cs3g06750	orange1.1t03220	Cs8g07030	Cs7g29460
Cs4g09420	Cs2g16220	Cs6g19010	Cs1g18110
Cs5g10450	orange1.1t01720		Cs8g01950
Cs2g27750	Cs5g02660		Cs9g14930
Cs3g21300	Cs7g17340		Cs7g16080
Cs6g02690	Cs3g27360		orange1.1t00032
Cs2g30180	Cs1g14970		Cs5g21950
Cs5g07820	orange1.1t00409		Cs6g13260
Cs8g17010	Cs5g16170		Cs2g12080
Cs6g15100	orange1.1t01791		Cs6g17360
Cs1g08250	Cs2g07580		orange1.1t00314
Cs7g04150	Cs1g21290		orange1.1t01889
Cs6g17790	Cs6g10850		Cs1g22120
Cs3g20460	Cs2g09970		Cs7g13880
Cs7g31350	Cs4g13440		orange1.1t02662
Cs9g17680	Cs7g32320		orange1.1t01283
orange1.1t03719	orange1.1t01991		Cs8g05850
orange1.1t01769	Cs9g01320		Cs3g16730
orange1.1t01762	Cs5g21200		Cs6g07480
Cs7g04500	Cs6g20260		Cs5g28880
Cs3g19940	Cs7g02700		Cs8g07030
Cs5g02530	Cs6g14460		Cs1g06330
Cs7g17570	Cs5g07910		Cs3g02070
orange1.1t02236	Cs6g19310
Cs5g31900	orange1.1t03427
Cs8g17170	Cs4g14520
Cs4g15950	Cs6g19730
Cs6g14330	orange1.1t03814
Cs8g14970	Cs1g25650
Cs2g19640	Cs4g12810
Cs9g01950	Cs4g16120
Cs5g17830	orange1.1t01424
Cs9g10280	orange1.1t03287
Cs7g06710	Cs4g15520
orange1.1t04573	Cs1g18560
Cs4g07940	Cs4g06730
orange1.1t05060	Cs2g29100
Cs2g15560	Cs4g09010
Cs6g10280	orange1.1t02023
Cs8g17820	Cs4g07030
orange1.1t04056	Cs5g05200
Cs7g02680	Cs8g10310
Cs3g15600	Cs5g31490
Cs2g05720	Cs5g34840
Cs8g19000	Cs9g05680
Cs4g03500	Cs6g05620
Cs4g11100	orange1.1t01596
Cs5g11820	Cs2g15280
orange1.1t02824	orange1.1t02825
Cs7g08570	Cs5g05240
Cs4g10520	Cs1g07590
Cs7g14750	Cs8g09030
Cs7g07630	Cs3g07360
Cs8g16680	Cs7g01740
Cs2g08550	orange1.1t01618
Cs4g20280	Cs4g12840
Cs2g20980	Cs4g13080
orange1.1t00418	Cs1g05570
Cs3g18220	Cs6g15240
Cs9g08940	Cs2g28030
orange1.1t03730	orange1.1t00735
Cs7g01560	Cs4g01740
Cs3g06110	Cs3g23500
Cs9g14790	orange1.1t00229
Cs7g26360	Cs6g18810
Cs8g20660	Cs3g07250
Cs1g20530	orange1.1t01755
Cs4g04180	Cs5g26090
Cs6g07370	Cs3g22030
Cs3g07490	Cs3g25280
Cs2g22840	Cs2g21160
Cs7g06290	Cs3g07530
Cs3g14390	Cs5g14200
Cs3g11480	Cs5g11430
Cs2g11510	orange1.1t04377
Cs1g08360	Cs3g23530
Cs7g16690	Cs2g21820
Cs8g17700	Cs5g33240
Cs7g01450	orange1.1t02502
orange1.1t02343	Cs7g02670
Cs3g22680	orange1.1t01620
Cs5g18280	Cs8g17800
Cs2g11540	Cs7g08450
orange1.1t03290	Cs4g03480
Cs5g29620	Cs1g20090
orange1.1t02288	Cs6g21940
Cs7g32510	Cs9g04580
orange1.1t00284	orange1.1t03156
Cs5g01750	Cs3g26340
Cs7g19840	Cs5g07150
Cs2g14530	Cs7g08180
Cs8g02240	Cs8g08340
Cs7g08360	Cs8g09910
Cs7g32360	Cs3g20490
Cs8g11900	Cs4g06640
Cs1g18870	Cs5g05440
Cs3g25220	Cs7g04020
orange1.1t05187	Cs4g16140
Cs6g16290	Cs3g03720
Cs7g14700	Cs5g27220
Cs4g02250	orange1.1t00830
Cs5g10030	Cs4g17140
orange1.1t02093	Cs6g04450
Cs1g17160	Cs3g07080
Cs9g17500	Cs2g16270
orange1.1t00805	Cs7g17060
Cs8g19400	Cs8g20920
orange1.1t01969	Cs3g25560
Cs9g18330	Cs1g15600
Cs3g13460	Cs5g29530
Cs6g10820	orange1.1t03263
Cs9g07320	Cs1g18140
Cs7g05310	Cs7g09780
Cs8g09220	Cs2g10590
Cs8g19700	orange1.1t00166
orange1.1t03994	Cs7g31330
Cs8g20840	Cs5g22280
Cs6g20560	Cs4g02340
Cs9g15960	Cs1g12670
Cs5g11700	Cs6g04150
Cs8g08390	Cs5g27730
orange1.1t02726	Cs1g05000
Cs9g12380	Cs9g04150
Cs8g19150	Cs2g22870
Cs9g17340	Cs1g25210
Cs5g11750	Cs9g13460
Cs7g15230	Cs1g08550
Cs5g33750	orange1.1t01890
Cs7g28020	Cs2g09870
Cs3g26370	Cs3g16600
Cs8g19220	Cs8g10630
orange1.1t01884	orange1.1t00122
Cs2g09550	orange1.1t02116
orange1.1t04072	Cs2g21350
Cs8g18740	Cs3g17200
Cs3g11580	Cs8g09800
Cs1g11890	Cs8g19710
Cs1g23680	Cs8g14030
Cs1g24650	Cs1g05830
orange1.1t03052	Cs2g04910
Cs4g10460	Cs5g34480
Cs2g28780	Cs1g10270
Cs3g24770	Cs3g14380
Cs9g12660	Cs7g01580
Cs6g20860	Cs5g26800
Cs4g13600	Cs5g26370
Cs3g22010	Cs3g27490
Cs5g30330	Cs2g02100
Cs2g04790	orange1.1t04497
orange1.1t03862	orange1.1t00625
Cs5g19720	Cs9g14620
Cs8g20950	Cs5g05510
Cs3g07100	Cs5g27000
Cs5g30110	Cs5g26910
orange1.1t02796	Cs4g13270
Cs4g07360	Cs6g08320
orange1.1t03972	orange1.1t00763
Cs1g25690	Cs2g08410
orange1.1t00756	Cs7g14950
Cs1g19690	Cs4g07000
orange1.1t00497	Cs7g12130
Cs3g13960	Cs8g19800
Cs3g17390	Cs1g14480
Cs1g20350	Cs9g17940
Cs2g12220	Cs8g17300
Cs1g26690	Cs2g01910
Cs5g19470	orange1.1t01111
orange1.1t00107	Cs8g01440
Cs7g26260	Cs8g20460
Cs3g26690	Cs3g26760
orange1.1t02767	orange1.1t03769
Cs1g13690	Cs2g17510
Cs8g02670	Cs2g21530
Cs2g12170	Cs5g01840
Cs5g20320	Cs5g32800
Cs9g19220	Cs5g05110
Cs3g16200	Cs5g25620
Cs3g11490	Cs5g01120
Cs8g17990	Cs9g11190
Cs3g24680	Cs4g08670
Cs9g07730	Cs7g08130
Cs7g15460	Cs4g06390
Cs7g28400	Cs8g17000
Cs3g27510	Cs6g21570
orange1.1t00455	Cs3g17320
Cs3g20000	Cs7g31640
Cs1g22330	Cs7g05350
Cs6g07860	Cs3g21140
Cs3g16640	Cs8g15660
Cs4g19440	Cs9g18600
Cs5g30900	Cs7g02150
orange1.1t03249	Cs7g24820
Cs2g17700	Cs7g13210
Cs5g01930	Cs6g15220
Cs6g14020	Cs2g09400
Cs7g12540	Cs6g11710
Cs7g16070	orange1.1t00595
Cs7g25660	orange1.1t05805
orange1.1t04550	Cs1g23170
Cs9g16130	Cs2g09940
Cs2g03490	Cs6g19210
Cs7g19120	Cs6g07550
orange1.1t04039	orange1.1t02671
Cs5g06010	Cs6g13320
Cs8g20230	orange1.1t02795
Cs9g08850	orange1.1t02827
Cs3g02620	Cs5g05650
Cs5g07290	Cs8g16970
Cs1g16770	Cs2g03510
Cs4g16210	Cs8g14570
orange1.1t04595	Cs5g10530
Cs5g29390	Cs2g01210
Cs9g06960	orange1.1t01198
Cs1g23050	Cs4g06430
orange1.1t01668	Cs8g03160
Cs1g01260	Cs5g05620
Cs3g02610	Cs7g04350
Cs3g16180	Cs2g17860
Cs6g12980	Cs6g02460
Cs7g08440	Cs4g12970
Cs2g12670	Cs1g15840
Cs2g26610	orange1.1t03222
Cs5g22810	Cs8g12650
Cs7g12040	Cs1g12970
Cs8g15300	Cs2g21670
Cs9g03530	Cs1g26630
Cs4g10280	Cs7g12530
Cs5g01820	Cs7g28940
Cs9g06970	Cs4g08260
Cs3g21250	Cs4g16130
Cs9g05230	orange1.1t01860
Cs5g26400	Cs6g17710
Cs6g11450	Cs7g22200
Cs4g06280	Cs5g03140
Cs2g26740	Cs5g30410
Cs5g24840	Cs1g15800
Cs7g28630	Cs9g02730
Cs8g14360	Cs2g25340
Cs9g01600	Cs8g18120
Cs6g19410	Cs9g10190
Cs5g03790	Cs3g15030
orange1.1t02598	Cs1g02960
Cs5g18820	Cs5g23160
Cs8g05340	Cs5g23650
orange1.1t00656	Cs2g04630
Cs7g24690	Cs3g10930
Cs3g26400	Cs6g18000
Cs4g18550	Cs5g15460
Cs1g26200	Cs9g01450
Cs1g23840	Cs8g08710
Cs3g03060	Cs1g01540
Cs4g19050	Cs6g18740
Cs4g08220	Cs3g14320
Cs5g23620	Cs4g07830
Cs7g15760	Cs6g19490
orange1.1t05219	Cs1g02710
Cs4g04620	Cs5g20750
Cs7g16390	Cs6g16900
Cs7g27320	Cs7g09840
Cs6g03960	Cs1g23450
orange1.1t02029	Cs5g27260
Cs5g32920	Cs5g31220
orange1.1t03385	Cs4g02110
Cs6g02840	Cs1g13230
Cs5g20710	Cs5g09320
Cs2g05170	Cs1g26680
Cs5g08990	Cs3g25890
Cs9g02000	Cs6g22140
Cs8g14270	Cs7g28790
Cs5g03320	Cs7g01360
Cs3g06850	Cs4g04760
Cs4g01350	Cs4g07260
Cs1g14700	Cs2g04450
Cs4g16750	Cs2g01710
Cs3g06410	Cs6g05890
Cs9g10140	Cs7g25710
orange1.1t02179	Cs2g11160
Cs3g18950	Cs1g20180
orange1.1t02316	Cs6g08710
Cs4g15580	Cs7g27490
Cs6g21020	orange1.1t03386
Cs1g21030	orange1.1t00937
Cs5g03160	Cs2g06370
Cs5g09540	Cs6g11990
Cs4g09700	Cs7g32060
Cs9g04840	Cs7g22070
Cs8g01370	Cs6g10630
Cs4g08150	Cs1g17950
Cs6g19580	Cs5g29670
Cs1g10130	Cs2g06140
Cs7g23670	Cs9g02230
Cs4g13410	Cs4g13090
Cs1g16620	Cs5g32500
Cs2g20470	orange1.1t02944
Cs5g16710	Cs9g16620
Cs7g28750	Cs1g20730
Cs6g09820	Cs8g16940
Cs3g18990	Cs5g06190
Cs1g25780	Cs8g09250
Cs2g25070	Cs7g26180
Cs9g02500	Cs3g12230
Cs1g24440	Cs5g33260
Cs5g23130	Cs6g08310
Cs9g11610	Cs5g10900
Cs6g13160	Cs6g03280
Cs9g07460	Cs4g13980
Cs5g02840	Cs1g01010
Cs9g19380	Cs1g04060
orange1.1t00527	Cs4g19200
Cs7g25310	Cs1g17280
Cs3g08660	Cs2g25690
Cs2g21190	Cs2g15250
Cs8g18570	Cs6g17870
Cs2g01580	Cs1g21450
Cs1g06870	Cs5g26590
Cs5g15790	Cs7g16760
Cs8g08200	Cs6g02720
Cs5g28570	Cs4g17290
Cs9g03800	Cs2g30990
Cs4g08280	Cs7g01200
Cs7g32500	Cs3g27380
Cs1g17970	Cs6g01760
Cs3g18270	Cs5g02720
orange1.1t02013	Cs3g25030
Cs3g26260	Cs7g29400
Cs9g07880	Cs2g23920
Cs1g24320	Cs3g19790
Cs7g27900	Cs3g11410
orange1.1t04741	Cs7g05500
Cs5g27040	Cs2g01410
Cs7g10150	Cs1g23730
Cs5g29760	Cs6g10670
Cs6g10020	Cs7g10490
Cs6g01670	Cs1g18440
Cs3g09920	Cs3g14620
Cs2g27000	Cs6g08670
Cs3g18360	Cs6g10810
Cs7g16720	Cs5g30470
Cs3g09890	orange1.1t02181
Cs2g09890	Cs3g14360
orange1.1t00386	Cs5g01850
Cs5g03620	Cs2g25710
Cs5g31160	Cs9g05270
orange1.1t04875	Cs8g16990
Cs5g15220	Cs2g03130
Cs1g18550	Cs2g13550
orange1.1t01146	Cs8g09600
Cs5g15000	orange1.1t00359
Cs1g16950	Cs6g11700
Cs1g02680	Cs7g24590
Cs2g30650	Cs6g09140
Cs7g14640	Cs2g17090
Cs7g30070	Cs2g14940
Cs7g14990	Cs8g07400
Cs3g18630	Cs7g29780
Cs8g06800	Cs7g03410
Cs9g19280	Cs5g31530
Cs4g05270	orange1.1t01267
Cs8g20880	Cs6g01200
Cs9g17970	Cs4g04280
orange1.1t02169	orange1.1t00201
Cs6g03520	Cs1g10790
Cs8g06510	Cs8g10640
Cs6g18720	orange1.1t03281
Cs9g03790	Cs2g03230
orange1.1t02342	Cs3g22450
Cs3g05740	Cs7g29010
Cs3g11020	Cs2g15970
Cs9g07210	Cs7g03130
Cs6g09020	Cs2g03260
Cs1g15960	Cs2g29020
Cs2g16850	Cs2g22170
Cs2g14650	Cs3g27820
orange1.1t05128	Cs2g15990
Cs3g13940	orange1.1t02150
Cs2g28840	Cs8g10820
Cs3g27580	Cs9g09990
Cs6g15300	Cs6g12790
Cs2g03030	Cs7g13310
Cs1g05230	Cs1g06960
Cs8g04800	Cs3g27230
Cs2g08460	Cs2g23050
Cs5g22120	Cs4g10610
orange1.1t03511	orange1.1t01892
orange1.1t04514	Cs1g03540
Cs7g30880	Cs2g22300
Cs6g04470	Cs4g04630
Cs3g03480	Cs2g31250
Cs9g16050	Cs5g11560
Cs2g26660	Cs6g02670
Cs6g14260	Cs8g09610
Cs9g10520	Cs5g05720
Cs1g24550	Cs6g18110
Cs3g26980	Cs4g12960
orange1.1t03671	Cs4g02930
orange1.1t01858	Cs2g05100
Cs6g08510	Cs3g10540
orange1.1t04787	Cs5g27830
Cs1g21900	Cs7g23190
Cs7g15050	Cs1g06550
Cs5g06050	Cs2g08540
Cs2g06970	Cs7g31340
Cs6g17470	Cs6g16880
Cs4g18520	Cs5g07020
Cs9g11160	Cs4g16050
Cs9g07810	Cs5g29950
Cs6g06250	Cs1g22450
orange1.1t03804	Cs5g34430
Cs7g18780	orange1.1t01519
Cs5g01130	Cs2g13540
Cs4g19830	orange1.1t00253
Cs3g24670	Cs5g07740
Cs9g13680	Cs8g10050
Cs6g18590	Cs8g14990
Cs3g27210	Cs6g09000
Cs1g11690	Cs7g31960
Cs4g06620	orange1.1t03123
orange1.1t00806	Cs2g23520
Cs1g17300	Cs9g09800
orange1.1t00071	Cs1g15770
Cs8g18190	Cs4g09890
Cs5g22570	Cs5g05840
Cs9g19320	Cs7g29220
Cs3g07620	Cs4g18680
Cs1g19600	Cs5g12570
Cs5g23860	Cs6g11980
Cs6g04980	Cs2g09500
Cs9g17990	Cs5g08520
Cs6g18730	Cs6g01650
Cs4g07890	Cs7g20760
Cs1g13710	Cs5g07310
Cs7g19290	Cs4g06160
Cs2g03460	Cs5g08620
Cs9g02960	orange1.1t01665
Cs1g18000	Cs7g11490
Cs2g27720	Cs6g13880
Cs4g10970	Cs6g10690
Cs5g26780	Cs7g17940
Cs5g08630	Cs6g01310
Cs4g08890	Cs4g05680
Cs8g20060	Cs2g08520
Cs9g09330	Cs6g02380
Cs3g27260	Cs8g16640
Cs8g18330	Cs1g22320
Cs3g24230	Cs9g06910
Cs7g13790	Cs1g17960
Cs7g09180	Cs1g04690
Cs6g22170	Cs7g04600
Cs5g07220	Cs1g16880
Cs2g13300	Cs2g14560
Cs3g05800	Cs6g12380
orange1.1t01459	Cs9g10510
Cs8g17810	Cs4g15270
Cs7g04720	Cs2g13010
orange1.1t02417	Cs4g17320
Cs1g21430	orange1.1t03013
orange1.1t02333	Cs3g07750
Cs3g01960	Cs2g08600
Cs7g30660	Cs5g11980
Cs5g33610	Cs3g23120
Cs4g11150	Cs2g24540
orange1.1t00622	Cs5g26840
orange1.1t00029	Cs4g03690
orange1.1t00254	Cs1g24680
Cs3g12750	Cs4g13520
Cs4g09940	Cs6g13580
Cs5g17290	Cs4g16650
Cs1g23980	Cs7g03440
Cs7g15590	orange1.1t03011
Cs3g20530	Cs4g04340
Cs6g11320	Cs3g13010
Cs7g27410	Cs9g11000
orange1.1t00323	Cs3g22070
Cs7g26840	Cs2g22900
Cs7g28240	Cs9g05740
Cs6g15280	orange1.1t02315
Cs4g10580	Cs7g10190
orange1.1t04032	Cs5g33010
Cs3g13930	Cs3g24180
Cs7g10220	orange1.1t03395
Cs4g03340	Cs6g16640
Cs7g19430	Cs1g14600
Cs8g02550	orange1.1t01168
Cs6g04950	Cs8g19160
Cs3g20890	Cs2g03080
Cs7g10910	Cs1g01980
Cs8g03010	Cs7g12340
Cs2g30730	Cs6g20820
Cs5g20240	Cs2g31240
Cs8g14240	Cs5g26640
Cs3g19720	orange1.1t03900
Cs5g09610	Cs7g26950
Cs9g14220	Cs4g12270
Cs6g18070	Cs4g07240
orange1.1t02347	Cs1g19010
Cs5g25130	orange1.1t00089
Cs1g11230	orange1.1t01956
Cs5g27160	Cs8g18910
Cs1g24660	Cs8g15520
Cs9g17520	Cs1g20260
Cs1g26740	Cs5g30240
Cs1g09350	Cs6g08840
orange1.1t01041	Cs7g27890
Cs5g33350	Cs5g32980
Cs5g13680	Cs9g06380
Cs2g13700	Cs2g12320
orange1.1t02406	Cs1g25420
Cs8g06920	Cs9g06390
Cs2g03360	orange1.1t04712
Cs7g06340	Cs2g10450
Cs2g11680	Cs4g10400
Cs7g28410	Cs8g03630
Cs6g06560	Cs9g18160
Cs3g23290	Cs4g03450
Cs5g24540	Cs7g21820
Cs7g04730	Cs1g19500
orange1.1t02337	Cs2g02970
Cs2g13050	Cs3g21790
Cs2g30380	orange1.1t04050
Cs1g16600	Cs5g05970
Cs2g12270	Cs8g06490
Cs7g19510	orange1.1t02616
orange1.1t02175	Cs7g29460
Cs7g13950	Cs7g22240
Cs7g17480	Cs1g18110
orange1.1t02346	Cs8g01950
orange1.1t03969	Cs8g02310
Cs2g27930	Cs4g08400
Cs5g33270	Cs5g34570
Cs7g30570	Cs3g23770
Cs1g17260	orange1.1t00032
orange1.1t01131	Cs5g21950
Cs2g29000	Cs6g13260
orange1.1t00217	Cs2g12080
Cs3g01680	Cs6g17360
orange1.1t00388	Cs2g15320
Cs6g22410	Cs6g19380
Cs1g15050	orange1.1t00314
Cs6g01330	orange1.1t01889
Cs5g15910	Cs1g22120
Cs5g29050	Cs6g13670
orange1.1t01201	Cs5g06780
Cs5g12150	orange1.1t01283
Cs2g12000	Cs4g13510
Cs5g26440	Cs8g05850
Cs5g27360	Cs3g16730
Cs5g28610	Cs9g06300
orange1.1t00743	Cs6g07480
Cs1g17840	Cs5g28880
orange1.1t04511	Cs8g07030
orange1.1t00568	Cs9g01570
Cs9g16190	Cs3g20370
Cs3g19870	Cs1g06330
Cs5g03450	Cs3g02070
Cs5g15920
Cs2g07990
Cs8g01020
Cs7g05150
Cs8g01470
orange1.1t03265
Cs3g21620
Cs4g07710
Cs4g04680
Cs9g03400
Cs6g17980
orange1.1t05643
Cs5g27450
orange1.1t03017
orange1.1t02280
Cs3g20620
Cs7g03530
orange1.1t01719
Cs9g10100
Cs5g23070
Cs2g14350
Cs6g20570
Cs3g03070
Cs1g24020
Cs3g20120
Cs7g32400
Cs1g25620
Cs6g21160
Cs5g19810
Cs6g14000
Cs5g25120
Cs6g18440
Cs5g22630
Cs3g26180
Cs4g06790
Cs3g27310
Cs2g18620
Cs5g05390
orange1.1t02545
Cs4g03820
Cs5g29810
Cs2g28930
Cs3g11570
Cs8g07200
Cs2g13580
Cs5g01580
orange1.1t03220
orange1.1t01720
Cs5g11450
Cs3g27360
orange1.1t00028
Cs3g15120
Cs6g14170
Cs1g13660
Cs3g13660
Cs6g07930
orange1.1t01991
Cs6g20260
Cs8g12690
orange1.1t03814
Cs7g04760
Cs1g25650
Cs4g12810
Cs4g15520
orange1.1t03287
orange1.1t01424
orange1.1t02023
Cs8g10310
Cs9g11680
orange1.1t02825
Cs5g05240
Cs1g07590
Cs2g08160
Cs7g01740
Cs6g13780
orange1.1t01618
Cs1g05570
Cs2g28030
Cs3g19950
Cs5g12470
Cs1g17380
orange1.1t00229
Cs1g19950
orange1.1t01755
Cs3g07530
Cs5g14200
Cs4g11090
Cs2g06280
orange1.1t02502
Cs7g31080
Cs2g31370
Cs8g17800
Cs7g08450
Cs7g29210
Cs8g12700
Cs3g26750
Cs7g02060
Cs9g04580
Cs9g15620
orange1.1t03156
Cs5g08120
orange1.1t00944
Cs7g06670
Cs4g17140
Cs8g20920
Cs3g16050
Cs1g18140
orange1.1t00166
Cs5g22280
Cs5g27730
Cs9g06510
orange1.1t01446
Cs1g25210
Cs6g06470
Cs1g26720
Cs5g14770
Cs4g19620
Cs2g09870
Cs8g10630
orange1.1t04685
Cs7g23990
Cs4g09490
Cs5g29610
Cs4g10390
orange1.1t02116
Cs3g26290
Cs2g26720
Cs8g14030
Cs8g03610
Cs1g10270
Cs6g13610
Cs3g24700
Cs2g02100
Cs8g20370
Cs4g18760
Cs5g27000
Cs5g28660
Cs2g06340
Cs4g07000
Cs6g06050
Cs9g17940
Cs3g01250
Cs7g06420
Cs2g16470
Cs5g01840
Cs5g32800
Cs6g20290
Cs5g05110
Cs5g01120
Cs4g19940
Cs7g08130
Cs8g17000
Cs7g05350
orange1.1t04139
Cs3g21140
Cs7g13210
Cs3g01650
Cs2g31020
Cs4g15750
orange1.1t00581
Cs4g18330
orange1.1t05805
orange1.1t03530
orange1.1t01089
Cs2g09940
Cs6g13320
orange1.1t02795
Cs1g01400
Cs5g06930
orange1.1t04562
Cs7g19160
Cs2g01210
Cs3g11470
Cs5g26230
Cs4g06430
Cs4g12970
Cs8g12650
Cs5g21180
Cs7g28940
Cs1g24700
Cs4g16130
Cs6g16800
Cs2g06740
Cs5g06020
Cs5g23650
Cs2g06390
Cs7g18470
Cs5g19210
Cs9g12690
Cs3g25920
Cs9g13070
orange1.1t00331
Cs3g20800
Cs9g02630
Cs9g11850
Cs2g26630
Cs5g27260
Cs5g31220
Cs1g25220
Cs1g13230
Cs5g09320
Cs2g21200
Cs3g25890
Cs7g28790
Cs7g05850
Cs2g04450
Cs6g05890
Cs5g06960
Cs8g03700
Cs4g05620
orange1.1t03386
Cs3g26650
Cs8g07730
Cs1g17950
Cs2g06140
Cs8g09250
orange1.1t01276
Cs4g13980
Cs4g03020
Cs4g12520
Cs2g17440
Cs5g02140
Cs7g05170
Cs2g15250
Cs1g21450
Cs7g10400
Cs4g17290
Cs5g31500
Cs1g13700
Cs5g02720
Cs3g25030
Cs1g03560
Cs2g23920
Cs7g29400
Cs3g19790
[truncated: 116 more rows]
